# Supplementary material for: Methodology of clinical trials on sodium-glucose cotransporter 2 inhibitors registered on ClinicalTrials.gov: a cross-sectional study
Source: BMC Med Res Methodol. 2024 Jul 30;24:164. doi: 10.1186/s12874-024-02292-5 (PMC11289909; doi:10.1186/s12874-024-02292-5)
Supplement: Supplementary file 4 — Supplementary Material 4 [file 12874_2024_2292_MOESM4_ESM.xlsx]

## Sheet: SGLT2 Master - updated
Rank	NCT Number	Title	Acronym	*Inclusion (Yes/No)	Reason for exclusion	Status	*Status (0-Not yet recruiting, 1-Active, not recruiting, 2-Recruiting, 3-Enrolling by invitation, 4-Completed, 5-Suspended, 6-Terminated, 7-Withdrawn, 8-Unknown status)	Study Results	*Study Results (0-No results available, 1-Has results)	*Subject to mandatory result reporting (0-No, 1-Yes)	Conditions	*Number of Conditions Extracted	*Numer of Conditions -wrong inputs - deleted	*Number of Conditions analyzed (see Sheet: Conditions, Corrected)	*Conditions 1st row (1-Diabetes Mellitus Type 1; 2-Diabetes Mellitus Type 2, 3-Diabetic complications, Glucose metabolism disorder, 4- Metabolical diseases; 5-Endocrinological diseases, 6-Heart Failure; 7-Cardiomyopathy, 8-Kidney diseases, 9-Liver Diseases; 10-Cancer/Oncology; 11-Healthy; 12-Heart diseases other; 13-Obesity; 14-Other)	*Conditions 2 (1-Diabetes Mellitus Type 1; 2-Diabetes Mellitus Type 2, 3-Diabetic complications, Glucose metabolism disorder, 4- Metabolical diseases; 5-Endocrinological diseases, 6-Heart Failure; 7-Cardiomyopathy, 8-Kidney diseases, 9-Liver Diseases; 10-Cancer/Oncology; 11-Healthy; 12-Heart diseases other; 13-Obesity; 14-Other)	Interventions	Study Drug; (0-exluded, 0x-exluded, nije SGLT2)	*Study Drug; (0-excluded, E-empagliflozin, D-dapagliflozin, C-canagliflozin, I-ipragliflozin, T-tofogliflozin, L-luseogliflozin, Er-ertugliflozin, B-bexagliflozin, R-remogliflozin, Li-licogliflozin, S-sotagliflozin, Se-sergliflozin, En-enavogliflozin, H-henagliflozin)	*Study drug - Comparator (0-exluded, 1-SGLT2, 2-placebo,3-DM therapy, 4-other, 5-no comparator)	Outcome Measures	Sponsor/Collaborators	Funded Bys	*Funded Bys (1-industry, 2-NIH,3-other, 4-US FED)	Location (1-US, 2-outside US)	Gender	*Gender (0-Female, 1-Male, 2-All)	Age	*Age ( 1-child, 2-adult, 3-older adult)	*Age (minimum)	*Age (maximum)	Phases	*Phases (0-early phase 1, 1-Phase 1, 2-Phase 2, 3-Phase 3, 4-Phase 4, 5-not applicable, 12-Phase 1/2, 23-Phase 2/3)	*Enrollment	Study Type	*Study Type (0-observational, 1-interventional)	Study Designs	*Study design - Observational model (0-case control, 1-case only, 2-cohort, 3-family based, 4-other)	*Study design observational - Time perspective (0- cross-sectional, 1-prospective, 2-retrospective, 3-other)	*Study Design - Allocation (0-N/A, 1- non-randomized, 2-randomized);	*Study design - Intervention Model (0-sequential assignment, 1- single group assignment, 2- crossover assignment, 3-parallel asignment, 4-factorial asignment)	*Study design - Masking (0-none, 1-single, 2-double, 3-tripple, 4-quadruple)	*Masking (0--no masking, 1-participant, 2-care provider, 3-investigator, 4-outcome assesor)	*Study design - Primary purpose (0-basic science, 1-prevention, 2-treatment, 3-other, 4-health service research, 5-diagnostic, 6-screening, 7-supportive care, 8-N/A)	Study Documents	*Study documents available (0-not available, 1-study protocol, 2-statistical analysis plan, 3-informed consent form)	Mandatory study documents	First Posted	Last Update Posted
1	NCT05612269	SGLT2 Inhibitors and Reducing the Risk of Cancers Among Diabetics , an Observational Study		No	diagnostic test	Enrolling by invitation	3	No Results Available	0		Cancer|Diabetes Mellitus, Type 2|Interleukin 6|SGLT2 Inhibitors	4	2	2	10	2	0	0	0		Reducing the risk of cancer among Diabetics with SGLT2 inhibitors|measurement of inflammatory factors like interleukin-6	Ministry of Health, Saudi Arabia	Other	3	ministry of health , First health cluster , Riaydh, Riyadh, N/A (Non-US), Saudi Arabia	All	2	18 Years to 70 Years Â (Adult, Older Adult)	23	18	70			200	Observational	0	Observational Model: Cohort|Time Perspective: Retrospective	2	2							0		2022-11-10	2022-11-10
2	NCT05408936	SGLT2 Inhibitors and Hemoglobin	SGLT2HgB	Yes		Recruiting	2	No Results Available	0	0	Diabetes Mellitus, Type 2	1	0	1	2		Drug: SGLT2 inhibitor	any SGLT2i	SGLT2	5	Hemoglobin|Erythropoetin|NT-proBNP	University of Patras	Other	3	0	All	2	18 Years and older Â (Adult, Older Adult)	23	18				100	Observational	0	Observational Model: Cohort|Time Perspective: Prospective	2	1							0		2022-06-07	2022-06-07
3	NCT05373004	Comparison Between the Efficacy of SGLT2 Inhibitor Therapy Versus ACE Inhibitor in the Treatment of Diabetic Kidney Disease	SGLT2i VS ACEi	Yes		Not yet recruiting	0	No Results Available	0	0	Diabetic Nephropathy Type 2	1	0	1	8		Drug: Empagliflozin 25 MG|Drug: Enalapril Maleate 20 mg	empagliflozin	E	4	estimated glomerular filtration rate|the change in Urine Albumin Creatinine Ratio (UACR)	Omar Tarek Elfarargi|Hamad General Hospital	Other	3	0	All	2	30 Years to 65 Years Â (Adult, Older Adult)	23	30	65	Phase 2|Phase 3	23	212	Interventional	1	Allocation: Randomized|Intervention Model: Parallel Assignment|Masking: Double (Participant, Care Provider)|Primary Purpose: Prevention			2	3	2	12	1		0		2022-05-13	2022-05-13
4	NCT05520684	Asymptomatic Bacteriuria, Urinalysis Abnormality at the Initiation of SGLT2 Inhibitors and UTI Risk		No	diagnostic test	Recruiting	2	No Results Available	0		Type2diabetes, SGLT2 Inhibitor, Urinary Tract Infection	3	1	2	2	14	0	0	0		Urinary tract infection	Trabzon Arakli Bayram Halil Public Hospital	Other	3	Trabzon AraklÄ± Bayram Halil Public Hospital, Trabzon, Turkey	Female	0	18 Years and older Â (Adult, Older Adult)	23	18				120	Observational	0	Observational Model: Cohort|Time Perspective: Prospective	2	1							0		2022-08-30	2022-09-01
5	NCT05344963	Deformation Imaging by Strain in Chronic Heart Failure Over Gliflozins: an Echocardiographic Register on Sodium-GLucose coTransporter-2 Inhibitors	DISCOVERSGLT2i	Yes		Recruiting	2	No Results Available	0	0	Sodium-GLucose coTransporter-2 Inhibitors|Heart Failure With Reduced Ejection Fraction	2	1	1	6		Drug: Sodium-GLucose coTransporter-2 inhibitors	empagliflozin or dapagliflozin	ED	5	Predictors of remodeling and improvement in LV systolic and diastolic function|Combined outcome 12 months from the third evaluation (18 months from the start of therapy) including death from cardiovascular causes, appropriate defibrillator discharge, hospitalizations or episodes of atrial fibrillation.	Matteo Cameli|Fondazione Toscana G. Monasterio, Pisa|Cardiology and Cardiovascular Pathophysiology - Heart Failure Unit; "Santa Maria della Misericordia" Hospital, University of Perugia|Section of Cardiology, Department of Medicine, University of Verona, Verona|Department of Cardiovascular and Thoracic Sciences, Fondazione Policlinico Universitario A. Gemelli, IRCCS, UniversitÃ Cattolica del Sacr…	Other	3	0	All	2	18 Years and older Â (Adult, Older Adult)	23	18				300	Observational	0	Observational Model: Cohort|Time Perspective: Prospective	2	1							0		2022-04-25	2022-05-10
6	NCT05346653	The Hemodynamic Effects of SGLT2i in Acute Decompensated Heart Failure		Yes		Not yet recruiting	0	No Results Available	0	0	Acute Decompensated Heart Failure	1	0	1	6		Drug: SGLT2i|Other: No SGLT2i	dapagliflozin	D	5	Change in Indirect Fick cardiac index|Change in pulmonary capillary wedge pressure (PCWP)	University of Chicago	Other	3	1	All	2	18 Years and older Â (Adult, Older Adult)	23	18		Phase 4	4	40	Interventional	1	Allocation: Randomized|Intervention Model: Parallel Assignment|Masking: None (Open Label)|Primary Purpose: Treatment			2	3	0	0	2		0		2022-04-26	2022-09-02
7	NCT05314725	Treatment With SGLT-2 Inhibitor for Postoperative Hyperglycemia in Acute Abdominal Surgery - a Randomized Trial		Yes		Not yet recruiting	0	No Results Available	0	0	Postoperative Hyperglycemia|Stress Hyperglycemia	2	0	2	3	3	Drug: SGLT2 inhibitor|Drug: Placebo	non-specified SGLT2i	SGLT2	2	time in range|mean glucose|glucose variability|time with level 1 hypoglycemia|time with level 2 hypoglycemia|time with hyperglycemia|Quality of recovery-15|Nanostring	Zealand University Hospital	Other	3	0	All	2	18 Years to 85 Years Â (Adult, Older Adult)	23	18	85	Phase 2	2	24	Interventional	1	Allocation: Randomized|Intervention Model: Parallel Assignment|Masking: Quadruple (Participant, Care Provider, Investigator, Outcomes Assessor)|Primary Purpose: Treatment			2	3	4	1234	2		0		2022-04-06	2022-04-06
8	NCT05341388	The Effect of SGLT2 Inhibitors on Cognitive Functions and BDNF Levels in Patients With Type 2 Diabetes		No	diagnostic test	Terminated	6	No Results Available	0		Type2 Diabetes|Cognitive Impairment	2	0	2	2	14	0	0	0		Cognitive functions|BDNF concentrations|36 item Short Form Survey (SF-36)	Goztepe Training and Research Hospital	Other	3	Istanbul Medeniyet University Goztepe Research and Training Hospital, Istanbul, Turkey	All	2	60 Years to 80 Years Â (Adult, Older Adult)	23	60	80			25	Observational	0	Observational Model: Case-Control|Time Perspective: Prospective	0	1							0		2022-04-22	2022-04-22
9	NCT05261867	Cardioprotective Effect of SGLT2-I in Diabetic Patients With AMI (SGLT2-I AMI PROTECT Study)	SGLT2-I AMI	Yes		Recruiting	2	No Results Available	0	0	Diabetes Mellitus|Acute Coronary Syndrome	2	0	2	2	12		any SGLT2i	SGLT2	5	Composite of cardiovascular death, recurrent AMI, and hospitalization for HF (MACE).|Intra-hospital cardiovascular death|Intra-hospital atrial and ventricular arrhythmias|Reduction of the infarct size|Reduction of the inflammatory response.|Contrast-induced acute kidney injury|Length of hospital stay|All-cause mortality|Cardiovascular mortality|Heart failure hospitalization.|Recurrent AMI|Any cor…	IRCCS Azienda Ospedaliero-Universitaria di Bologna|Maggiore Hospital Carlo Alberto Pizzardi|VZW Cardiovascular Research Center Aalst|Cardarelli Hospital|Azienda Ospedaliera Sant'Anna e San Sebastiano|Azienda Ospedaliera "Sant'Andrea"|Alexandrovska University Hospital|Niguarda Hospital|University of Campania "Luigi Vanvitelli"|ASST Grande Ospedale Metropolitano Niguarda	Other	3	0	All	2	18 Years and older Â (Adult, Older Adult)	23	18				800	Observational	0	Observational Model: Cohort|Time Perspective: Retrospective	2	2							0		2022-03-02	2022-10-24
10	NCT05590143	proMoting Effective Renoprotection in Cardiac sURgery Patients by Inhibition of SGLT-2	MERCURI-2	Yes		Not yet recruiting	0	No Results Available	0	0	Acute Kidney Injury|Cardiac Surgery|Sodium-Glucose Transporter 2 Inhibitor	3	2	1	8		Drug: Dapagliflozin 10 MG Oral Tablet [Farxiga]|Drug: Placebo	dapagliflozin	D	2	AKI|AKI-3|eGFR|AF|LoS-ICU|LoS-Hos|MAKE|MACE|QoR 1: DAH30|QoR 2: WHODAS2|QoR 3: EQ5D5L|Safety outcomes|Health care costs|Productivity costs|Hypoglyceamia|Hyperglyceamia|Haemodynamics 1: HR|Haemodynamics 2: MAP|Haemodynamics 3: CO|Cardiac biomarker 1: Troponin|Cardiac biomarker 2: CK-MB|Postoperative LVF	Academisch Medisch Centrum - Universiteit van Amsterdam (AMC-UvA)|ZonMw: The Netherlands Organisation for Health Research and Development	Other	3	0	All	2	18 Years and older Â (Adult, Older Adult)	23	18		Phase 4	4	784	Interventional	1	Allocation: Randomized|Intervention Model: Parallel Assignment|Masking: Quadruple (Participant, Care Provider, Investigator, Outcomes Assessor)|Primary Purpose: Prevention			2	3	4	1234	1		0		2022-10-21	2022-10-21
11	NCT05029115	The Effect of SGLT-2 Inhibitor in Patient With Atrial Fibrillation and Diabetes Mellitus		Yes		Not yet recruiting	0	No Results Available	0	0	SGLT-2 Inhibitor|Atrial Fibrillation|Diabetes Mellitus, Type 2	3	1	2	12	2	Drug: SGLT2 inhibitor	empagliflozin or dapagliflozin	ED	5	recurrence rate of AF within a year in all participants|recurrence rate of AF within a year in ablated participants|Atrial fibrillation free survival|Atrial fibrillation burden|Ablation rate|Sinus rhythm maintenance rate|Diameter of left atrium|NT-proBNP|mEHRA (modified European Heart Rhythm Association) symptom score|Atrial Fibrillation Effect on QualiTy-of-Life (AFEQT) score	Ewha Womans University Mokdong Hospital	Other	3	0	All	2	20 Years to 80 Years Â (Adult, Older Adult)	23	20	80			716	Observational	0	Observational Model: Case-Control|Time Perspective: Prospective	0	1							0		2021-08-31	2021-08-31
12	NCT05333159	The Efficacy of SGLT-2 Inhibitor in Patients With CAD and DM Undergoing PCI.		Yes		Recruiting	2	No Results Available	0	0	Coronary Artery Disease|Diabete Mellitus	2	0	2	12	2	Drug: SGLT2 inhibitor	empagliflozin or dapagliflozin or canagliflozin	EDC	5	Major adverse cardiovascular and cerebrovascular events (MACCEs)|Changes of insulin resistance index|Changes of platelet reactivity|Changes of fasting plasma glucose (FPG) level|Changes of glycated hemoglobin (HbA1c)|Changes of plasma lipid parameters	Beijing Anzhen Hospital	Other	3	0	All	2	18 Years and older Â (Adult, Older Adult)	23	18				1424	Observational	0	Observational Model: Cohort|Time Perspective: Prospective	2	1							0		2022-04-18	2022-04-18
13	NCT05477017	Evaluation of SGLT2-i Effectivness and Safety in Elderly Type 2 Diabetes Patients	SOLDMiDiab02	Yes		Not yet recruiting	0	No Results Available	0	0	Type2Diabetes	1	0	1	2		Drug: SGLT2 inhibitor	empagliflozin or dapagliflozin or canagliflozin or ertugliflozin	EDCEr	5	Variation in HbA1c values (% -point)|Evaluation of the maintenance of glycemic compensation|Evaluation of fasting glycemic control|Evaluation of the weight|Evaluation of the BMI|Evaluation of the waist circumference|Evaluation of the systolic and diastolic pressure|Evaluation of the heart rate|Evaluation of the serum creatinine|Evaluation of the e-GFR|Evaluation of the main side effects and the w…	University of Milan	Other	3	0	All	2	70 Years and older Â (Older Adult)	3	70				800	Observational	0	Observational Model: Cohort|Time Perspective: Prospective	2	1							0		2022-07-28	2022-07-28
14	NCT05468203	PREVENTion With Sglt-2 Inhibition of Acute Kidney Injury in Intensive Care	PREVENTS-AKI	Yes		Not yet recruiting	0	No Results Available	0	0	Acute Kidney Injury|Kidney Failure|Sodium Glucose Cotransporter-2 Inhibitors	3	1	2	8	8	Drug: SGLT2 inhibitor or matched placebo	dapagliflozin	D	2	Composite outcome: doubling of serum creatinine from baseline, initiation of Renal Replacement therapy or death|Doubling of Serum Creatinine|Requirement of Renal Replacement Therapy (RRT)|All-cause mortality|Vasoactive drug therapy|Mechanical ventilation|Ventricular tachycardia or ventricular fibrillation|Resuscitation following a cardiac arrest	The George Institute|University Medical Center Groningen	Other	3	0	All	2	18 Years and older Â (Adult, Older Adult)	23	18		Phase 3	3	3000	Interventional	1	Allocation: Randomized|Intervention Model: Parallel Assignment|Masking: Quadruple (Participant, Care Provider, Investigator, Outcomes Assessor)|Primary Purpose: Prevention			2	3	4	1234	1		0		2022-07-21	2022-07-21
15	NCT05278962	HF Patients With LVADs Being Treated With SGLT2i		Yes		Recruiting	2	No Results Available	0	0	Heart Failure With Reduced Ejection Fraction	1	0	1	6		Drug: SGLT2i|Other: No SGLT2i	empagliflozin or dapagliflozin	EDC	5	Change in number of ramp stages needed to achieve hemodynamic optimization	University of Chicago	Other	3	1	All	2	18 Years and older Â (Adult, Older Adult)	23	18		Phase 4	4	44	Interventional	1	Allocation: Randomized|Intervention Model: Parallel Assignment|Masking: None (Open Label)|Primary Purpose: Treatment			2	3	0	0	2		0		2022-03-15	2022-10-10
16	NCT05164523	The Effect of SGLT2 Inhibitors on Heart Rate Variability and BDNF Levels in Patients With Type 2 Diabetes		No	diagnostic test	Recruiting	2	No Results Available	0		Type 2 Diabetes|Heart Rate Variability	2	0	2	2	12	0	0	0		Heart rate variability parameters|BDNF concentrations	Goztepe Training and Research Hospital	Other	3	Istanbul Medeniyet University Goztepe Research and Training Hospital, Istanbul, Turkey	All	2	30 Years to 80 Years Â (Adult, Older Adult)	23	30	80			60	Observational	0	Observational Model: Case-Control|Time Perspective: Prospective	0	1							0		2021-12-20	2021-12-20
17	NCT04853615	SGLT2 Inhibitors Prophylaxis Against Post-contrast Acute Kidney Injury in Diabetic Kidney Disease?		Yes		Not yet recruiting	0	No Results Available	0	0	SGLT2i Kideny Protection Against Contrast in Diabetic Kidney	1	0	1	8		Drug: Empagliflozin 25 MG	empagliflozin	E	5	SGLT2i proves protective effect|SGLT2i is non inferior to allopurinol	Fayoum University|Cairo University	Other	3	0	All	2	30 Years and older Â (Adult, Older Adult)	23	30				800	Observational	0	Observational Model: Case-Control|Time Perspective: Prospective	0	1							0		2021-04-21	2021-04-26
18	NCT05345327	SGLT2 Inhibitors As First Line Therapy to Prevent Renal Decline in Type 2 Diabetes	START	Yes		Not yet recruiting	0	No Results Available	0	0	Type 2 Diabetes	1	0	1	2		Drug: Dapagliflozin|Drug: Metformin	dapagliflozin	D	3	Rate of decline in eGFR|Urine albumin creatinine ratio|Serum creatinine|HbA1C|Fasting blood glucose|Systolic and diastolic blood pressure|Body weight|Quality of life measured by EQ-5D-5L	The George Institute|The University of New South Wales|Monash University|University of Sydney	Other	3	0	All	2	18 Years and older Â (Adult, Older Adult)	23	18		Phase 3	3	994	Interventional	1	Allocation: Randomized|Intervention Model: Parallel Assignment|Masking: Quadruple (Participant, Care Provider, Investigator, Outcomes Assessor)|Primary Purpose: Prevention			2	3	4	1234	1		0		2022-04-25	2022-04-25
19	NCT05233163	SGLT2 Inhibitors in ATTR		Yes		Recruiting	2	No Results Available	0	0	Transthyretin Amyloid Cardiomyopathy	1	0	1	7		Drug: Empagliflozin	empagliflozin	E	5	Serious Adverse Event (SAE) Rate|Mean Change in Daily Diuretic Dose|Mean Change in Body Weight (kg)|Mean Change in Total Water Content (kg)|Mean Change in Kansas City Cardiomyopathy Questionnaire (KCCQ) Score|Mean Change in Short Physical Performance Battery Score	Columbia University	Other	3	1	All	2	18 Years and older Â (Adult, Older Adult)	23	18		Phase 4	4	15	Interventional	1	Allocation: N/A|Intervention Model: Single Group Assignment|Masking: None (Open Label)|Primary Purpose: Treatment			0	1	0	0	2		0		2022-02-10	2022-03-17
20	NCT04899479	Peri-treatment of SGLT-2 Inhibitor on Myocardial Infarct Size and Remodeling Index in Patients With Acute Myocardial Infarction and High Risk of Heart Failure Undergoing Percutaneous Coronary Intervention	PRESTIGE-AMI	Yes		Recruiting	2	No Results Available	0	0	Acute Myocardial Infarction|Heart Failure	2	0	2	12	6	Drug: SGLT2 inhibitor|Other: Control	empagliflozin or dapagliflozin	EDC	5	Myocardial infract size (IS)|âˆ†Left ventricular end-systolic volume|Acute kidney injury|Myocardial IS|Myocardial salvage index (MSI)|Microvascular obstruction (MVO)|Hemorraghic infarction (HI)|IS|Thrombolysis in myocardial infarction (TIMI) flow grade|ST resolution after PCI|âˆ†left ventricular end-diastolic volume|âˆ†left ventricular ejection fraction|LV adverse remodeling|LV reverse remodeling…	Samsung Medical Center	Other	3	0	All	2	18 Years and older Â (Adult, Older Adult)	23	18		Phase 4	4	200	Interventional	1	Allocation: Randomized|Intervention Model: Parallel Assignment|Masking: None (Open Label)|Primary Purpose: Treatment			2	3	0	0	2		0		2021-05-24	2021-08-16
21	NCT05402579	Diabetic Ketoacidosis From New SGLT2i: Can Genomics Estimate Risk	DaNGER	No	genetic test	Recruiting	2	No Results Available	0		Diabetes Type 2|DKA|Diabetic Ketoacidosis	3	1	2	2	3	0	0	0		Identification of genomic variants associated with an increased risk of SGLT2 inhibitor-associated DKA	Mount Sinai Hospital, Canada|Unity Health Toronto|University Health Network, Toronto|Sault Area Hospital	Other	3	St. Joseph's Health Centre (Unity Health Toronto), Toronto, Ontario, Canada|Toronto General Hospital (University Health Network), Toronto, Ontario, Canada	All	2	18 Years to 100 Years Â (Adult, Older Adult)	23	18	100			200	Observational	0	Observational Model: Case-Control|Time Perspective: Other	0	3							0		2022-06-02	2022-09-06
22	NCT04700839	SGLT2 Inhibitors in Patients With PCOS	PCOS	Yes		Completed	4	No Results Available	0	0	Polycystic Ovary Syndrome	1	0	1	5		Drug: SGLT2 inhibitors|Drug: Metformin	canagliflozin	C	3	HOMA-IR|WHR|WC|HC|Menstrual cycles|FBG|PBG|FINS|PINS|ALT|AST|UA|CR|LDL-c|HDL-c|TC|TG|TT|LH|FSH|E2|PRL|Metabonomics|Ferriman-Gallwey score|acne score|male pattern baldness|HOMA- ISI|Number of participants with treatment-related adverse events as assessed by CTCAE v4.0|BMI|SHBG|FT|DHEAS|AD	Shanghai 10th People's Hospital	Other	3	0	Female	0	18 Years to 45 Years Â (Adult)	2	18	45	Phase 4	4	68	Interventional	1	Allocation: Randomized|Intervention Model: Parallel Assignment|Masking: None (Open Label)|Primary Purpose: Treatment			2	3	0	0	2		0		2021-01-08	2022-09-10
23	NCT04419337	Pioglitazone and SGLT2 Inhibitors vs. DPP4 Inhibitors in Patients With Stroke		Yes		Recruiting	2	No Results Available	0	0	Diabetes Mellitus|Stroke	2	0	2	2	14	Drug: Metformin plus Pioglitazone plus an SGLT2 inhibitor	pioglitazone/(empagliflozin/dapagliflozin/canagliflozin)	EDC	3	recurrent stroke|major adverse cardiovascular event|All-cause mortality|UACR|hs-CRP|NT-proBNP|insulin resistance	Chang Gung Memorial Hospital|National Taiwan University Hospital|Chiayi Christian Hospital	Other	3	0	All	2	20 Years to 99 Years Â (Adult, Older Adult)	23	20	99	Phase 3	3	550	Interventional	1	Allocation: Randomized|Intervention Model: Parallel Assignment|Masking: None (Open Label)|Primary Purpose: Treatment			2	3	0	0	2		0		2020-06-05	2022-01-13
24	NCT04640493	SGLT2-Inhibitors for Sleep Apnea in Heart Failure		Yes		Not yet recruiting	0	No Results Available	0	0	Heart Failure|Sleep Disordered Breathing	2	0	2	6	14	Drug: Dapagliflozin|Device: WatchPat	dapagliflozin	D	5	Change in Apnea-Hypopnea Index|Change Berlin Questionnaire Categorization|Change in Epworth Sleepiness Scale	Columbia University	Other	3	1	All	2	18 Years and older Â (Adult, Older Adult)	23	18		Phase 2	2	20	Interventional	1	Allocation: N/A|Intervention Model: Single Group Assignment|Masking: None (Open Label)|Primary Purpose: Other			0	1	0	0	3		0		2020-11-23	2022-03-22
25	NCT04201496	SGLT2 Inhibitor Adjunctive Therapy to Closed Loop Control in Type 1 Diabetes Mellitus	CiQ-SGLT2	Yes		Completed	4	No Results Available	0	0	Type 1 Diabetes	1	0	1	1		Combination Product: Empagliflozin + Control-IQ x 4 wks then Basal-IQ x 2 wks|Combination Product: Empagliflozin + Basal-IQ x 2 wks then Control-IQ x 4 wks|Device: No Empagliflozin + Control-IQ x 4 wks then Basal-IQ x 2 wks|Device: No Empagliflozin + Basal-IQ x 2 wks then Control-IQ x 4 wks	empagliflozin	E	12	CGM-measured time in the target range 70-180mg/dl (TIR) during the day|Time below 70 mg/dl|Time above 180 mg/dl|Time between 70-140 mg/dl 5 hours post prandial|Glucose variability index HBGI|Glucose variability index LBGI|Glucose variability index ADRR|Safety evaluation of empagliflozin as adjuvant therapy added to a closed loop artificial pancreas system|Episodes of diabetes ketoacidosis (DKA)|E…	Ananda Basu, MD|National Institute of Diabetes and Digestive and Kidney Diseases (NIDDK)|Tandem Diabetes Care, Inc.|DexCom, Inc.|University of Virginia	Other|NIH|Industry	123	1	All	2	18 Years to 65 Years Â (Adult, Older Adult)	23	18	65	Phase 1	1	34	Interventional	1	Allocation: Randomized|Intervention Model: Crossover Assignment|Masking: None (Open Label)|Primary Purpose: Treatment			2	2	0	0	2	"Study Protocol and Statistical Analysis Plan", https://ClinicalTrials.gov/ProvidedDocs/96/NCT04201496/Prot_SAP_002.pdf|"Informed Consent Form", https://ClinicalTrials.gov/ProvidedDocs/96/NCT04201496/ICF_003.pdf	123		2019-12-17	2022-08-11
26	NCT04017221	Safety of Sodium-glucose Cotransporter 2 (SGLT2) Inhibitors Among Patients With Type 2 Diabetes		Yes		Completed	4	No Results Available	0	0	Diabetes Mellitus, Type 2|Urosepsis|Diabetic Ketoacidosis|Lower Extremity Amputation	4	0	4	2	14	Drug: Sodium-glucose cotransporter 2 (SGLT2) inhibitors|Drug: Dipeptidyl peptidase-4 (DPP-4) inhibitors|Drug: Other treatment combinations	empagliflozin or dapagliflozin or canagliflozin	EDC	3	Incidence rate of urosepsis|Incidence rate of diabetic ketoacidosis (DKA)|Incidence rate of lower extremity amputation|Incidence rate of Fournier's gangrene	Canadian Network for Observational Drug Effect Studies, CNODES|Drug Safety and Effectiveness Network, Canada|Canadian Institutes of Health Research (CIHR)	Other	3	0	All	2	18 Years and older Â (Adult, Older Adult)	23	18				1249636	Observational	0	Observational Model: Cohort|Time Perspective: Retrospective	2	2							0		2019-07-12	2020-08-19
27	NCT04184947	Cardiovascular Outcomes SGLT-2 Inhibitors Versus GLP-1 Receptor Agonists		Yes		Completed	4	No Results Available	0	0	Type 2 Diabetes	1	0	1	2		Drug: SGLT2 inhibitor|Drug: GLP-1 receptor agonist	empagliflozin or dapagliflozin or canagliflozin	EDC	3	3 point major adverse cardiovascular events (4P-MACE)|Hospitalization for cardiovascular causes|Death|Myocardial infarction|Heart failure|Stroke|Revascularization	University of Padova	Other	3	0	All	2	18 Years to 90 Years Â (Adult, Older Adult)	23	18	90			10000	Observational	0	Observational Model: Cohort|Time Perspective: Retrospective	2	2							0		2019-12-04	2020-03-11
28	NCT03939624	Sodium-glucose Cotransporter 2 (SGLT2) Inhibitors and Risk of Cardiovascular Events		Yes		Completed	4	No Results Available	0	0	Type2 Diabetes|Myocardial Infarction|Ischemic Stroke|Cardiovascular Death|Heart Failure|All-Cause Mortality	6	0	6	2	12	Drug: Sodium-glucose cotransporter 2 (SGLT2) inhibitors|Drug: Dipeptidyl peptidase-4 (DPP-4) inhibitors	empagliflozin or dapagliflozin or canagliflozin	EDC	3	Myocardial infarction|Ischemic stroke|Cardiovascular death|All-cause mortality|Heart failure	Canadian Network for Observational Drug Effect Studies, CNODES|Drug Safety and Effectiveness Network, Canada|Canadian Institutes of Health Research (CIHR)	Other	3	0	All	2	18 Years and older Â (Adult, Older Adult)	23	18				419734	Observational	0	Observational Model: Cohort|Time Perspective: Retrospective	2	2							0		2019-05-07	2020-10-05
29	NCT03917758	Antidiuretic Function Before and During Treatment With SGLT2 Inhibitors	GliRACo1	Yes		Unknown status	8	No Results Available	0	0	Diabetes Mellitus, Type 2|Arterial Hypertension|Body Weight Changes	3	1	2	2	12	Drug: SGLT2 inhibitor	empagliflozin or dapagliflozin or canagliflozin	EDC	5	Changes from baseline of antidiuretic function parameters (BNP)|Changes from baseline of antidiuretic function parameters (vasopressin)|Changes from baseline of antidiuretic function parameters (osmolality)|Changes from baseline of antidiuretic function parameters (sodium balance)|Changes from baseline of antidiuretic function parameters (potassium balance)|Changes from baseline of renin-angioten…	University of Turin, Italy	Other	3	0	All	2	18 Years to 80 Years Â (Adult, Older Adult)	23	18	80	Not Applicable	5	30	Interventional	1	Allocation: N/A|Intervention Model: Single Group Assignment|Masking: None (Open Label)|Primary Purpose: Other			0	1	0	0	3		0		2019-04-17	2020-11-03
30	NCT04219124	The Effect of a SGLT2 Inhibitor on Glucose Flux, Lipolysis and Exercise in Type 2 Diabetes	SINGLED	Yes		Completed	4	No Results Available	0	0	Type 2 Diabetes	1	0	1	2		Drug: IMP oral tablet|Drug: Placebo oral tablet	dapagliflozin	D	2	Plasma concentration of 3-hydroxybutyrate|Response to exercise testing: Plasma non-esterified fatty acid (NEFA) concentrations|Response to exercise testing: Plasma 3-hydroxybutyrate (BOHB) concentration|Response to exercise testing: Atrial natriuretic peptide, noradrenaline and adrenaline|Response to exercise testing: Glucose concentration, insulin and growth hormone|Response to exercise testing:…	University of Leicester|Royal Surrey County Hospital NHS Foundation Trust|AstraZeneca	Other|Industry	13	0	All	2	18 Years to 75 Years Â (Adult, Older Adult)	23	18	75	Phase 4	4	9	Interventional	1	Allocation: Randomized|Intervention Model: Crossover Assignment|Masking: Double (Participant, Investigator)|Primary Purpose: Other			2	2	2	13	3		0		2020-01-06	2021-04-27
31	NCT03631134	Effect of SGLT2 Inhibitor on Blood Glucose Profile in Type 2 Diabetic Patients Using Basal Insulin		Yes		Unknown status	8	No Results Available	0	0	Type2 Diabetes	1	0	1	2		Drug: SGLT2 inhibitor	dapagliflozin	D	5	Changes of glycemic variation|Change of insulin dose	Nanjing First Hospital, Nanjing Medical University	Other	3	0	All	2	Child, Adult, Older Adult	123			Phase 4	4	100	Interventional	1	Allocation: N/A|Intervention Model: Single Group Assignment|Masking: None (Open Label)|Primary Purpose: Treatment			0	1	0	0	2		0		2018-08-15	2018-08-15
32	NCT05417646	Impact of SGLT2 on Glucosuria in HNF1A-MODY	MOD3ST-CLAMP	No	diagnostic test	Recruiting	2	No Results Available	0		Maturity-Onset Diabetes of the Young, Type 3|Type 2 Diabetes	2	0	2	3	2	0	0	0		Urinary glucose excretion|Urinary glucose excretion adjusted for glomerular filtration rate (GFR)|Infused amount of glucose|Urine volume|Glucose tissue disposal|Urinary creatinine clearance|Concentration of plasma c-peptide|Concentration of plasma glucagon|Renal threshold of glucose excretion	Steno Diabetes Center Copenhagen|University of Copenhagen	Other	3	Steno Diabetes Center Copenhagen, Herlev, Denmark	All	2	18 Years and older Â (Adult, Older Adult)	23	18		Not Applicable	5	24	Interventional	1	Allocation: Randomized|Intervention Model: Crossover Assignment|Masking: Double (Participant, Investigator)|Primary Purpose: Basic Science			2	2	2	13	0		0		2022-06-14	2022-06-27
33	NCT04340908	Effects of SGLT2 Inhibitor on Type 2 Diabetic Patients Undergoing Cardiac Surgery		Yes		Recruiting	2	No Results Available	0	0	Diabetes Mellitus, Type 2|Cardiac Surgery	2	1	1	2		Drug: Dapagliflozin 10 MG|Drug: Placebos	dapagliflozin	D	2	Difference in mean EF% between the treatment and control study arms|Difference in NTproBNP between the treatment and control study arms|All-cause postoperative mortality|Rehospitalization for cardiovascular causes|Serious postoperative infection|Acute postoperative kidney injury|Hypoglycemia|Duration of Hospitalization|Diabetic ketoacidosis|Lactic acidosis|Post operative atrial fibrillation	Hongchang Guo|Beijing Anzhen Hospital	Other	3	0	All	2	18 Years and older Â (Adult, Older Adult)	23	18		Phase 4	4	500	Interventional	1	Allocation: Randomized|Intervention Model: Parallel Assignment|Masking: None (Open Label)|Primary Purpose: Treatment			2	3	0	0	2		0		2020-04-10	2021-10-07
34	NCT03573102	Effect of Sodium Glucose co Transporter 2 Inhibitor ( SGLT2) on Proteinuria in Diabetic Patients		Yes		Unknown status	8	No Results Available	0	0	Diabetic Nephropathies	1	0	1	8		Drug: SGLT2 inhibitor|Drug: ACE inhibitor	non-specified SGLT2i	SGLT2	4	decrease in proteinuria	Nahla H Tohami|Ain Shams University	Other	3	0	All	2	18 Years and older Â (Adult, Older Adult)	23	18		Phase 4	4	60	Interventional	1	Allocation: Randomized|Intervention Model: Parallel Assignment|Masking: Single (Outcomes Assessor)|Primary Purpose: Treatment			2	3	1	4	2		0		2018-06-29	2020-04-21
35	NCT04151849	Effects of Diabetes Medications on Adrenal Function and Intestinal Microbiota		Yes		Recruiting	2	No Results Available	0	0	Type 2 Diabetes	1	0	1	2		Drug: GLP-1 receptor agonist|Drug: SGLT2 inhibitor	any SGLT2i	SGLT2	3	Urinary aldosterone at 3 months|Change in gastrointestinal microbiota.|Urinary aldosterone at 12 months	University of Tartu	Other	3	0	All	2	18 Years and older Â (Adult, Older Adult)	23	18				60	Observational	0	Observational Model: Cohort|Time Perspective: Prospective	2	1							0		2019-11-05	2020-01-13
36	NCT05305911	Sodium Glucose Co-Transporter 2 (SGLT2) and STEMI		Yes		Recruiting	2	No Results Available	0	0	Heart Attack|Enlarged Heart	2	0	2	12	12	Drug: Dapagliflozin|Drug: Placebo	dapagliflozin	D	2	Change in LVESVI|Change in LVEDVI|Change in LV mass|Change in LVEF|MACE rates - including hospitalization for CHF, repeat revascularization, MI and death and ICD implantation	Minneapolis Heart Institute Foundation	Other	3	1	All	2	18 Years to 75 Years Â (Adult, Older Adult)	23	18	75	Phase 2	2	80	Interventional	1	Allocation: Randomized|Intervention Model: Parallel Assignment|Masking: Double (Participant, Investigator)|Primary Purpose: Treatment			2	3	2	13	2		0		2022-03-31	2022-08-05
37	NCT03458715	The Efficacy of Sodium-glucose Co-transporter 2 Inhibitor or Dipeptidyl Peptidase-4 Inhibitor in Type 2 Diabetes Patients With Premix Insulin		Yes		Unknown status	8	No Results Available	0	0	Type2 Diabetes	1	0	1	2		Drug: SGLT2 inhibitor (Empagliflozin 25 MG)|Drug: DPP4 inhibitor (Linagliptin 5 MG)	empagliflozin	E	3	Glycated hemoglobin (HbA1c)|Fasting blood glucose|Postprandial blood glucose|Body weight|Hypoglycemia event	Mackay Memorial Hospital	Other	3	0	All	2	20 Years to 70 Years Â (Adult, Older Adult)	23	20	70	Phase 4	4	120	Interventional	1	Allocation: Randomized|Intervention Model: Parallel Assignment|Masking: None (Open Label)|Primary Purpose: Treatment			2	3	0	0	2		0		2018-03-08	2018-03-08
38	NCT05521984	Targeting Pediatric Brain Tumors With Sodium Glucose Cotransporter 2 Inhibitors (SGLT2i)		Yes		Not yet recruiting	0	No Results Available	0	0	Pediatric Brain Tumor	1	0	1	10		Drug: Dapagliflozin|Drug: Carmustine	dapagliflozin	D	4	Number and type of adverse events experienced by participants|Change in blood glucose|Change in ketones|Change in HbA1c|Tumor response rate|Feasibility of regimen|Changes in fructosamine|Changes in c-peptide|Changes in glucagon	Washington University School of Medicine|Children's Discovery Institute	Other	3	1	All	2	6 Years to 21 Years Â (Child, Adult)	12	6	21	Phase 1	1	20	Interventional	1	Allocation: Non-Randomized|Intervention Model: Parallel Assignment|Masking: None (Open Label)|Primary Purpose: Treatment			1	3	0	0	2		0		2022-08-30	2022-10-28
39	NCT04215445	Effect of SGLT2 Inhibition on OCT-A Parameters in Diabetic CKD		Yes		Unknown status	8	No Results Available	0	0	Diabetic Retinopathy|Chronic Kidney Diseases|Diabetes Mellitus	3	0	3	3	8	Drug: Empagliflozin 25 MG|Device: OCT-A	empagliflozin	E	4	Comparison of change in fovea avascular zone within retina of proteinuric and non-proteinuric chronic kidney disease patients treated with SGLT2-inhibitor|Comparison of change in retinal and choroidal vessel density in proteinuric and non-proteinuric chronic kidney disease patients treated with SGLT2-inhibitor|Comparison of change in retinal and choroidal vascular perfusion density in proteinuric…	National University of Malaysia	Other	3	0	All	2	35 Years to 65 Years Â (Adult, Older Adult)	23	35	65	Phase 4	4	90	Interventional	1	Allocation: Randomized|Intervention Model: Parallel Assignment|Masking: None (Open Label)|Primary Purpose: Treatment			2	3	0	0	2		0		2020-01-02	2020-01-02
40	NCT04447911	Effects of the SGLT2 Inhibitor Empagliflozin in Patients With Euvolemic and Hypervolemic Hyponatremia	EMPOWER	Yes		Recruiting	2	No Results Available	0	0	Hyponatremia|SIADH|Liver Failure|Kidney Failure	4	0	4	4	5	Drug: Empagliflozin 25 MG|Drug: Placebo	empagliflozin	E	2	Change in average daily area under curve (AUC) for serum sodium concentration|Long-term serum sodium change (before/after treatment)|Impact intervention on bodyweight|Impact intervention on blood pressure|Course of serum sodium level|Change of plasma osmolality|Change of urinary osmolality|Change of plasma urea|Change of urinary urea|Change of plasma uric acid|Change of urinary uric acid|Change o…	University Hospital, Basel, Switzerland|Luzerner Kantonsspital|Centre Hospitalier Universitaire Vaudois	Other	3	0	All	2	18 Years and older Â (Adult, Older Adult)	23	18		Phase 4	4	172	Interventional	1	Allocation: Randomized|Intervention Model: Parallel Assignment|Masking: Quadruple (Participant, Care Provider, Investigator, Outcomes Assessor)|Primary Purpose: Treatment			2	3	4	1234	2		0		2020-06-25	2022-09-09
41	NCT04013581	Quadruple Oral Combination Therapy for Type 2 Diabetes Mellitus : Glycemic Control by Thiazolidinedione (TZD) or Sodium Glucose Co-transporter 2 (SGLT-2) Inhibitor as an add-on Therapy in Type 2 Diabetes Mellitus After Failure of an Oral Triple Antidiabetic Regimen		Yes		Completed	4	No Results Available	0	0	Type 2 Diabetes Mellitus	1	0	1	2		Drug: TZD group|Drug: SGLT-2 group	empagliflozin	E	3	Change of HbA1c|glucose|Adverse events|Change of kidney function|Change of liver enzymes	Yonsei University	Other	3	0	All	2	19 Years to 80 Years Â (Adult, Older Adult)	23	19	80	Phase 4	4	121	Interventional	1	Allocation: Randomized|Intervention Model: Parallel Assignment|Masking: None (Open Label)|Primary Purpose: Treatment			2	3	0	0	2		0		2019-07-09	2021-05-04
42	NCT03867487	SGLT2 Inhibitors as a Novel Treatment for Pediatric Non-Alcoholic Fatty Liver Disease		Yes		Recruiting	2	No Results Available	0	0	Non-Alcoholic Fatty Liver Disease|NAFLD|Pediatric NAFLD	3	0	3	9	9	Drug: Empagliflozin 10 MG|Drug: Placebo Oral Tablet	empagliflozin	E	2	Efficacy as Measured by Change in Hepatic Fat Fraction (HFF)|Change in Body Measurements: Body mass index (BMI)|Change in Body Measurements: Body Fat %|Change in Body Measurements: Visceral Fat %|Change in Biomarkers of NAFLD: Alanine transaminase (ALT)|Change in Biomarkers of NAFLD: Cytokeratin (CK)-18|Change in Blood Pressure|Change in Arterial Stiffness|Change in Glycemic Control|Change in Pro…	University of Minnesota	Other	3	1	All	2	12 Years to 17 Years Â (Child)	1	12	17	Phase 2	2	40	Interventional	1	Allocation: Randomized|Intervention Model: Parallel Assignment|Masking: Double (Participant, Investigator)|Primary Purpose: Treatment			2	3	2	13	2		0		2019-03-08	2022-10-13
43	NCT05310916	Effect of SGLT2i on Diabetic Retinopathy in Type 2 Diabetes Mellitus Patients		Yes		Recruiting	2	No Results Available	0	0	Diabetic Retinopathy	1	0	1	3		Drug: Dapagliflozin 10mg Tab plus another oral hypoglycemic agent|Drug: Two oral hypoglycemic agents other than dapagliflozin	dapagliflozin	D	3	Severity of retinopathy|Evaluation of the study biomarkers, IL-6, and VEGF|Occurrence of adverse events	Nidae Alaa|Ain Shams University	Other	3	0	All	2	40 Years to 70 Years Â (Adult, Older Adult)	23	40	70	Phase 3	3	60	Interventional	1	Allocation: Randomized|Intervention Model: Parallel Assignment|Masking: None (Open Label)|Primary Purpose: Prevention			2	3	0	0	1		0		2022-04-05	2022-06-10
44	NCT04014192	Effects of SGLT2 Inhibitors on Islet Cell Function and Insulin Sensitivity in Patients of Type 2 Diabetes Mellitus		Yes		Unknown status	8	No Results Available	0	0	Type 2 Diabetes Mellitus	1	0	1	2		Drug: Dapagliflozin|Drug: Empagliflozin|Drug: Canagliflozin	dapagliflozin	D	1	Change from baseline to post-treatment in insulin sensitivity.|Change from baseline to post-treatment in islet beta cell secretory function.|Change from baseline to post-treatment in islet alpha cell secretory function.|Change from baseline to post-treatment in weight.|Change from baseline to post-treatment in fasting blood glucose and non-fasting blood glucose.|Change from baseline to post-treat…	Peking Union Medical College Hospital	Other	3	0	All	2	18 Years to 70 Years Â (Adult, Older Adult)	23	18	70	Phase 4	4	40	Interventional	1	Allocation: Randomized|Intervention Model: Parallel Assignment|Masking: None (Open Label)|Primary Purpose: Treatment			2	3	0	0	2		0		2019-07-10	2019-09-24
45	NCT04965935	Efficacy, Mechanisms and Safety of SGLT2 Inhibitors in Kidney Transplant Recipients	INFINITI2019	Yes		Recruiting	2	No Results Available	0	0	Kidney Transplant Recipients|Post-transplant Diabetes Mellitus|Type 2 Diabetes	3	1	2	2	3	Drug: Dapagliflozin 10 MG Oral Tablet|Drug: Placebo Matching Dapagliflozin Oral Tablet	dapagliflozin	D	2	Systolic blood pressure|Fasting plasma glucose|HbA1c|Continuous home glucose monitoring|Arterial stiffness|Systemic vascular resistance|Glomerular Filtration Rate|Estimated Glomerular Filtration Rate|Proximal tubular natriuresis|Albuminuria|Urinary and plasma concentration of oxidative stress markers|Tubulointerstitial hypoxia|Calcineurin inhibitor (CNI) Levels|Adverse Events (AEs)	University Health Network, Toronto	Other	3	0	All	2	19 Years and older Â (Adult, Older Adult)	23	19		Phase 3	3	52	Interventional	1	Allocation: Randomized|Intervention Model: Parallel Assignment|Masking: Triple (Participant, Investigator, Outcomes Assessor)|Primary Purpose: Treatment			2	3	3	134	2		0		2021-07-16	2022-02-08
46	NCT05057806	SGLT2 Inhibitors, Ketones, and Cardiovascular Benefit Research Plan		Yes		Recruiting	2	No Results Available	0	0	Type2 Diabetes|Heart Failure With Preserved Ejection Fraction	2	0	2	2	6	Drug: Empagliflozin 25 MG|Drug: Placebo	empagliflozin	E	2	Change in Phosphocreatine|Change in Adenosine Triphosphate (ATP)|Change in Inorganic Phosphate|Change in Phosphodiester|ATPmax production|Plasma Beta-hydroxybutyrate (Î²-OH-B)|Acetoacetate concentrations|Cardiopulmonary Function|6 minute walk test|Patient-Reported Outcomes Measure Information System (PROMIS)	The University of Texas Health Science Center at San Antonio|Doris Duke Charitable Foundation	Other	3	1	All	2	18 Years to 80 Years Â (Adult, Older Adult)	23	18	80	Early Phase 1	0	30	Interventional	1	Allocation: Randomized|Intervention Model: Parallel Assignment|Masking: Double (Participant, Investigator)|Primary Purpose: Basic Science			2	3	2	13	0		0		2021-09-27	2022-01-19
47	NCT03646292	Comparison of The Effects of Thiazolidinediones(TZD), Sodium- Glucose Cotransporter 2 Inhibitors(SGLT2i) Alone and TZD / SGLT2i Combination Therapy on Non-alcoholic Fatty Liver Disease in Type 2 Diabetic Patients With Fatty Liver		Yes		Unknown status	8	No Results Available	0	0	NAFLD - Nonalcoholic Fatty Liver Disease|Type2 Diabetes	2	0	2	9	2	Drug: Pioglitazone|Drug: Empagliflozin|Drug: Combination of pioglitazone and empagliflozin	empagliflozin	E	13	liver fat change measured by MRI-PDFF in co-localized regions of interest within each of nine liver segments|Liver fibrosis measured by magnetic resonance elastography|The changes in lipid profile|The changes in liver enzyme|The changes in glucose metabolism|The changes in inflammation status	Yonsei University	Other	3	0	All	2	19 Years to 75 Years Â (Adult, Older Adult)	23	19	75	Phase 4	4	60	Interventional	1	Allocation: Randomized|Intervention Model: Parallel Assignment|Masking: None (Open Label)|Primary Purpose: Treatment			2	3	0	0	2		0		2018-08-24	2020-10-19
48	NCT04167761	Ertugliflozin: Cardioprotective Effects on Epicardial Fat		Yes		Recruiting	2	No Results Available	0	0	Cardiovascular Diseases|Atherosclerosis|Type 2 Diabetes|Insulin Resistance	4	0	4	12	14	Drug: Ertugliflozin|Drug: Glipizide	ertugliflozin	Er	3	Rate of isoproterenol-stimulated lipolysis to measure metabolic flexibility in epicardial adipose tissue samples.|Average insulin mediated glucose uptake (IMGU) to measure insulin sensitivity in epicardial adipose tissue samples.|Characterization of the inflammatory cytokine expression profile in epicardial adipose tissue samples.|Distribution of adipose cell size in epicardial tissue.	Stanford University|Merck Sharp & Dohme LLC	Other|Industry	13	1	All	2	18 Years to 80 Years Â (Adult, Older Adult)	23	18	80	Early Phase 1	0	36	Interventional	1	Allocation: Randomized|Intervention Model: Parallel Assignment|Masking: None (Open Label)|Primary Purpose: Basic Science			2	3	0	0	0		0		2019-11-19	2021-12-23
49	NCT05058859	Long Term Clinical Efficacy of Sodium-glucose Cotransporter-2 (SGLT-2) Inhibitor in Cystinurics		Yes		Not yet recruiting	0	No Results Available	0	0	Cystinuria	1	0	1	4		Drug: Dapagliflozin	dapagliflozin	D	5	Change in cystine stone size over time (1 year and 3 months)	University of California, San Francisco	Other	3	1	All	2	18 Years and older Â (Adult, Older Adult)	23	18		Phase 2	2	10	Interventional	1	Allocation: N/A|Intervention Model: Single Group Assignment|Masking: None (Open Label)|Primary Purpose: Treatment			0	1	0	0	2		0		2021-09-28	2022-09-14
50	NCT05057819	Investigating the Impact of the SGLT2 Inhibitor Empagliflozin on Postprandial Hypoglycaemia After Gastric Bypass		Yes		Completed	4	No Results Available	0	0	Dumping Syndrome|Hypoglycemia, Reactive	2	0	2	3	3	Drug: Empagliflozin 25 MG|Drug: Placebo	empagliflozin	E	2	Amplitude of change in plasma glucose (difference between peak and nadir plasma glucose concentration in mmol/L) during the mixed meal test.|Mean amplitude of glucose excursion (MAGE) based on CGM glucose|Mean coefficient of variability based on CGM glucose|Peak plasma glucose during mixed meal test|Percent time spent with CGM glucose >10.0mmol/L|Proportion of participants experiencing hypoglycae…	University Hospital Inselspital, Berne	Other	3	0	All	2	18 Years and older Â (Adult, Older Adult)	23	18		Phase 4	4	22	Interventional	1	Allocation: Randomized|Intervention Model: Crossover Assignment|Masking: Double (Participant, Investigator)|Primary Purpose: Treatment			2	2	2	13	2		0		2021-09-27	2022-08-19
51	NCT02696941	SGLT2 Inhibitors and Metformin on Metabolism and Non-Alcoholic SteatoHepatitis	SMASH	Yes		Completed	4	No Results Available	0	0	Non-alcoholic Fatty Liver Disease	1	0	1	9		Drug: Metformin|Drug: SGLT2 inhibitor	dapagliflozin	D	3	Hepatic steatosis|% contribution of newly synthesised lipid to circulating triglyceride levels|Global insulin sensitivity|Hepatic insulin sensitivity|Intrabdominal fat	University of Oxford	Other	3	0	All	2	18 Years to 70 Years Â (Adult, Older Adult)	23	18	70	Phase 1	1	20	Interventional	1	Allocation: Non-Randomized|Intervention Model: Parallel Assignment|Masking: None (Open Label)|Primary Purpose: Basic Science			1	3	0	0	0		0		2016-03-02	2018-05-04
52	NCT03202667	Effects of the SGLT2-inhibitor Empagliflozin on Patients With Chronic SIADH - the SANDx Study	SANDx	Yes		Completed	4	No Results Available	0	0	SIAD - Syndrome of Inappropriate Antidiuresis|Hyponatremia	2	0	2	4	4	Drug: Empagliflozin 25mg|Drug: Placebo	empagliflozin	E	2	Change in Serum Sodium concentration|Change in Serum sodium concentration|Change in Serum electrolytes|Urinary electrolytes|Serum osmolality|Urinary osmolality|Serum glucose|Urinary glucose|Copeptin|Aldosterone|Renin|MR-proANP|N terminal (NT)-proBNP|NT-proBNP|P1NP|CTx|Osteocalcin|General well being (assessed by VAS)|Headache (assessed by VAS)|Vertigo (assessed by VAS)|Nausea (assessed by VAS)|Mal…	University Hospital, Basel, Switzerland	Other	3	0	All	2	18 Years and older Â (Adult, Older Adult)	23	18		Phase 2|Phase 3	23	17	Interventional	1	Allocation: Randomized|Intervention Model: Crossover Assignment|Masking: Quadruple (Participant, Care Provider, Investigator, Outcomes Assessor)|Primary Purpose: Treatment			2	2	4	1234	2		0		2017-06-28	2021-12-13
53	NCT02857764	Sodium-glucose Co-transporter 2 (SGLT2) Inhibitor Risk of Below-Knee Lower Extremity Amputation: A Retrospective Cohort Study Using a Large Claims Database in the United States		Yes		Completed	4	No Results Available	0	0	Diabetes Mellitus, Type 2	1	0	1	2			empagliflozin or dapagliflozin or canagliflozin	EDC	5	Incidence of Below-knee Lower Extremity Amputation in Type 2 Diabetes Mellitus (T2DM) Patients Newly Exposed to Sodium-glucose Co-transporter 2 Inhibitors (SGLT2i) Overall and in the Subgroup With High Cardiovascular (CV) Risk|Incidence of Below-Knee Lower Extremity Amputation in T2DM Patients Newly Exposed To non-SGLT2i Aha Overall And In The Subgroup With High CV Risk|Incidence of Below-Knee Lo…	Janssen Research & Development, LLC	Industry	1	0	All	2	18 Years and older Â (Adult, Older Adult)	23	18				127690	Observational	0	Observational Model: Cohort|Time Perspective: Retrospective	2	2							0	0	2016-08-05	2017-08-30
54	NCT03422263	Performance Under SGLT-2-Inhibitors in Humans	PUSH	Yes		Completed	4	No Results Available	0	0	Diabetes Mellitus, Type 2	1	0	1	2			any SGLT2i	SGLT2	5	Distance|Rate of perceived exertion|Saturation|Heart rate after exertion|Maximum oxygen uptake|Muscle anatomy|Muscle physiology|Biochemical|Subjective Assessment|Echocardiographic parameters (function)|Muscle anatomy (echogenicity)|Biochemical (metabolic function)|Body constitution (BMI)|Body constitution (Hip circumference)|Body constitution (Muscle mass predicted I)|Body constitution (Muscle ma…	Berner Klinik Montana	Other	3	0	All	2	40 Years and older Â (Adult, Older Adult)	23	40				450	Observational	0	Observational Model: Case-Control|Time Perspective: Prospective	0	1							0		2018-02-05	2020-10-08
55	NCT04143581	SGLT2 Inhibitors in Glomerular Hyperfiltration	EMPATHY	Yes		Withdrawn	7	No Results Available	0	0	Obesity|Non-diabetic Chronic Kidney Disease	2	0	2	13	8	Drug: Empagliflozin 10 MG	empagliflozin	E	5	Measured Glomerular Filtration Rate (GFR)|24 hour urinary output|24 hour urinary protein excretion|24 hour urinary albumin excretion|24 hour urinary urea excretion|24 hour urinary phosphate excretion|24 hour urinary sodium excretion|24 hour urinary glucose excretion|24 hour urinary potassium excretion|24 hour urinary uric acid excretion|24 hour urinary creatinine excretion|Fractional clearance of…	Mario Negri Institute for Pharmacological Research|Boehringer Ingelheim	Other|Industry	13	0	All	2	18 Years and older Â (Adult, Older Adult)	23	18		Phase 2	2	0	Interventional	1	Allocation: N/A|Intervention Model: Single Group Assignment|Masking: None (Open Label)|Primary Purpose: Treatment			0	1	0	0	2		0		2019-10-29	2021-09-13
56	NCT02528019	Metabolic and Cardiovascular Effects of Dipeptidyl Peptidase-4 (DPP-4) or Sodium-glucose Co-transporter Type 2 (SGLT2) Inhibitors		Yes		Unknown status	8	No Results Available	0	0	Effects of the DPP-4 Inhibitors or SGLT2 Inhibitors on the Protective Actions for Diabetic Complications	1	0	1	3		Drug: DPP-4 inhibiotors|Drug: SGLT2 inhibitors|Drug: Glimepiride	empagliflozin or dapagliflozin or canagliflozin or luseogliflozin or tofogliflozin or ipragliflozin	EDCLiTI	3	Effects of treatment on the nominal change in arterial stiffness from baseline after 6 months of treatment as measured by cardio-ankle vascular index|Change from baseline in subcutaneous and visceral fat volume|Change from baseline in lipid profile including malondialdehyde-modified low-density lipoprotein and remnant-like particle cholesterol|Change from baseline in circulating inflammatory mark…	Kurume University	Other	3	0	All	2	30 Years to 90 Years Â (Adult, Older Adult)	23	30	90	Phase 4	4	100	Interventional	1	Allocation: Randomized|Intervention Model: Parallel Assignment|Masking: None (Open Label)|Primary Purpose: Treatment			2	3	0	0	2		0	0	2015-08-19	2015-08-19
57	NCT02636192	Study on Incidence of Diabetic Ketoacidosis Among Participants With Type 2 Diabetes Mellitus Treated With Sodium-glucose Co-transporter 2 (SGLT2) Inhibitors or Other Antihyperglycemic Agents		Yes		Completed	4	No Results Available	0	0	Diabetes Mellitus, Type 2	1	0	1	2		Drug: No Intervention	empagliflozin or dapagliflozin or canagliflozin	EDC	5	Number of Participants with a recorded diagnosis of Diabetic Ketoacidosis (DKA)	Janssen Research & Development, LLC	Industry	1	0	All	2	18 Years and older Â (Adult, Older Adult)	23	18				200000	Observational	0	Observational Model: Cohort|Time Perspective: Retrospective	2	2							0	0	2015-12-21	2017-04-13
58	NCT02729766	Effects of Empagliflozin an SGLT2-Inhibitor on Healthy Volunteers With Induced Hypotonic Hyponatremia - the DIVE Study	DIVE	Yes		Completed	4	No Results Available	0	0	Inappropriate ADH Syndrome	1	0	1	5		Other: Induced hypotonic hyponatremia - SIAD model|Drug: Empagliflozin 25mg Tbl|Drug: Placebo P-Tablet	empagliflozin	E	2	The primary outcome is the area under the curve (AUC) of the serum sodium concentration between time points 2 and 8 hours after administration of the study drug.|Serum sodium concentration at every time point of the study|Amount of urinary excretion|Serum osmolality at every time point of the study|Serum glucose at every time point of the study|Urinary osmolality|Urinary glucose|Serum electrolyte…	University Hospital, Basel, Switzerland	Other	3	0	All	2	18 Years to 65 Years Â (Adult, Older Adult)	23	18	65	Phase 2|Phase 3	23	15	Interventional	1	Allocation: Randomized|Intervention Model: Crossover Assignment|Masking: Quadruple (Participant, Care Provider, Investigator, Outcomes Assessor)|Primary Purpose: Treatment			2	2	4	1234	2		0	0	2016-04-06	2016-08-10
59	NCT02874807	Effects of the SGLT2-inhibitor Empagliflozin on Patients With SIADH - the SAND Study	SAND	Yes		Completed	4	No Results Available	0	0	SIADH	1	0	1	4		Drug: Empagliflozin|Other: Placebo	empagliflozin	E	2	Serum sodium|Fluid intake|Urinary excretion|Serum electrolytes|Urinary electrolytes|Serum osmolality|Urine osmolality|Serum glucose|Urinary glucose|Copeptin|Aldosterone|Renin|atrial natriuretic peptide (ANP)|Brain-Natriuretic-Peptide (BNP)|General well-being|Symptoms of hyponatremia|Body weight|Blood pressure|Heart rate|length of hospital stay|Treatment escalation|ICU Admission rate|Recurrence hy…	University Hospital, Basel, Switzerland	Other	3	0	All	2	18 Years to 84 Years Â (Adult, Older Adult)	23	18	84	Phase 2|Phase 3	23	88	Interventional	1	Allocation: Randomized|Intervention Model: Parallel Assignment|Masking: Quadruple (Participant, Care Provider, Investigator, Outcomes Assessor)|Primary Purpose: Treatment			2	3	4	1234	2		0		2016-08-22	2019-06-13
60	NCT04127084	Effects of SGLT2 Inhibition Treatment on Different Levels of Albuminuria in Patients With Type 2 Diabetes		Yes		Unknown status	8	No Results Available	0	0	Type 2 Diabetes|Diabetic Nephropathy	2	0	2	2	3	Drug: SGLT2 Inhibition	empagliflozin or dapagliflozin or canagliflozin	EDC	5	Change in urinary albuminuria|Change in eGFR|change in nephrin|change in TGF-Î²1|change in IL-6|change in TNFÎ±|changes of AGEs|changes of 8-OH-dG|Change in uric acid|Change in aldosterone|Change in rennin|Change in angiotensin	Zhongshan Hospital Xiamen University	Other	3	0	All	2	18 Years to 80 Years Â (Adult, Older Adult)	23	18	80	Phase 4	4	70	Interventional	1	Allocation: Randomized|Intervention Model: Parallel Assignment|Masking: None (Open Label)|Primary Purpose: Treatment			2	3	0	0	2		0		2019-10-15	2019-10-21
61	NCT02964247	LIRA-ADD2SGLT2i - Liraglutide Versus Placebo as add-on to SGLT2 Inhibitors.		No	other anti-diabetic medications	Completed	4	Has Results	1		Diabetes|Diabetes Mellitus, Type 2	2	1	1	2		0x	0	0		Change in HbA1c|Change in Body Weight|Change in Fasting Plasma Glucose|Subjects Who Achieve HbA1c Below 7.0% (53 mmol/Mol), American Diabetes Association Target|Subjects Who Achieve HbA1c Below or Equal to 6.5% (48 mmol/Mol), American Association of Clinical Endocrinologists Target|Subjects Who Achieve HbA1c Below 7.0% (53 mmol/Mol) Without Severe or Blood Glucose Confirmed Symptomatic Hypoglycae…	Novo Nordisk A/S	Industry	1	Novo Nordisk Investigational Site, Birmingham, Alabama, United States|Novo Nordisk Investigational Site, Montgomery, Alabama, United States|Novo Nordisk Investigational Site, Tucson, Arizona, United States|Novo Nordisk Investigational Site, Lancaster, California, United States|Novo Nordisk Investigational Site, Northridge, California, United States|Novo Nordisk Investigational Site, Sacramento, C…	All	2	18 Years and older Â (Adult, Older Adult)	23	18		Phase 3	3	303	Interventional	1	Allocation: Randomized|Intervention Model: Parallel Assignment|Masking: Double (Participant, Investigator)|Primary Purpose: Treatment			2	3	2	13	2	"Study Protocol", https://ClinicalTrials.gov/ProvidedDocs/47/NCT02964247/Prot_000.pdf|"Statistical Analysis Plan", https://ClinicalTrials.gov/ProvidedDocs/47/NCT02964247/SAP_001.pdf	12		2016-11-16	2020-11-17
62	NCT03226457	SGLT2 Inhibition in Combination With Diuretics in Heart Failure	RECEDE-CHF	Yes		Completed	4	Has Results	1	0	Heart Failure|Type 2 Diabetes Mellitus	2	0	2	6	2	Drug: Empagliflozin 25mg|Drug: Placebo oral capsule|Drug: Frusemide	empagliflozin	E	24	The Effect of Empagliflozin Versus Placebo on the Change in Urine Output.|The Effect of Empagliflozin Versus Placebo on the Change in Urinary Sodium Excretion.|Number of Participants With a Change in CKD Category as Dictated by the Glomerular Filtration Rate|The Effect of Empagliflozin Versus Placebo on the Change in Serum Creatinine.|The Effect of Empagliflozin Versus Placebo on the Change to Ur…	University of Dundee|British Heart Foundation	Other	3	0	All	2	18 Years to 80 Years Â (Adult, Older Adult)	23	18	80	Phase 4	4	23	Interventional	1	Allocation: Randomized|Intervention Model: Crossover Assignment|Masking: Quadruple (Participant, Care Provider, Investigator, Outcomes Assessor)|Primary Purpose: Treatment			2	2	4	1234	2	"Study Protocol", https://ClinicalTrials.gov/ProvidedDocs/57/NCT03226457/Prot_000.pdf|"Statistical Analysis Plan", https://ClinicalTrials.gov/ProvidedDocs/57/NCT03226457/SAP_001.pdf	12		2017-07-21	2021-06-30
63	NCT02653209	TriMaster: Study of a DPP4 Inhibitor, SGLT2 Inhibitor and Thiazolidinedione as Third Line Therapy in Patients With Type 2 Diabetes.	TriMaster	Yes		Completed	4	No Results Available	0	0	Type 2 Diabetes	1	0	1	2		Drug: Sitagliptin - DPP4i|Drug: Canagliflozin - SGLT2i|Drug: Pioglitazone - TZD	canagliflozin	C	3	On treatment HbA1c in obese patients (BMI >30kgm-2), compared to non-obese patients|On treatment HbA1c in patients with an eGFR <90 mls/min/1.73m2 compared to patients with an eGFR >90 mls/min/1.73m2.|Patient preference|Prevalence of side effects|HbA1c on therapy against predefined test of gender heterogeneity	Royal Devon and Exeter NHS Foundation Trust|University of Exeter|NHS Tayside|University of Dundee|University of Glasgow|Newcastle University|King's College London	Other	3	0	All	2	30 Years to 80 Years Â (Adult, Older Adult)	23	30	80	Phase 4	4	525	Interventional	1	Allocation: Randomized|Intervention Model: Crossover Assignment|Masking: Double (Participant, Investigator)|Primary Purpose: Treatment			2	2	2	13	2	"Statistical Analysis Plan", https://ClinicalTrials.gov/ProvidedDocs/09/NCT02653209/SAP_000.pdf	2		2016-01-12	2021-04-01
64	NCT03878706	The Cardiovascular Effect of GLP-1 Agonist, SGLT2 Inhibitor and Their Combination		Yes		Unknown status	8	No Results Available	0	0	Diabetes Mellitus, Type 2	1	0	1	2			empagliflozin/liraglutide	E	13	Comparison of Global Longitudinal Strain (GLS) difference among treatment groups.|Comparison of arterial stiffness markers difference among treatment groups.|Comparison of wave reflection markers difference among treatment groups|Comparison of central aortic blood pressure differences among treatment groups|Comparison of endothelial glycocalyx thickness difference among treatment groups|Compariso…	University of Athens	Other	3	0	All	2	45 Years to 80 Years Â (Adult, Older Adult)	23	45	80			160	Observational	0	Observational Model: Cohort|Time Perspective: Prospective	2	1							0		2019-03-18	2019-03-18
65	NCT03398577	Effects of SGLT2 Inhibitor in Diabetic Patients With Coronary Artery Disease		Yes		Unknown status	8	No Results Available	0	0	Coronary Disease With Diabetes Mellitus	2	0	2	12	2	Drug: Dapagliflozin 10 MG [Farxiga]|Drug: Placebo Oral Tablet	dapagliflozin	D	2	Percent reduction in interleukin (IL)-1Î² levels|Percent reduction in additional biomarkers|Safety from events of clinical hypoglycemia|Reduction in BMI|Reduction in HB A1c|NTpro BNP|MMP-9 percent reduction|Percent change in Adiponectin levels	Sheba Medical Center	Other	3	0	All	2	21 Years and older Â (Adult, Older Adult)	23	21		Phase 4	4	61	Interventional	1	Allocation: Randomized|Intervention Model: Parallel Assignment|Masking: Triple (Participant, Care Provider, Investigator)|Primary Purpose: Treatment			2	3	3	123	2		0		2018-01-12	2018-01-17
66	NCT02284269	Meta-analysis in Post-marketing Surveillances for SGLT2 Inhibitors in Patients With Type 2 Diabetes Mellitus		Yes		Unknown status	8	No Results Available	0	0	Diabetes Mellitus, Type 2	1	0	1	2		Drug: SGLT2 Inhibitors	empagliflozin or dapagliflozin or canagliflozin or ipragliflozin or tofogliflozin or luseogliflozin	EDCITL	5	Incidence of adverse events|Incidence of cardiovascular events|Incidence of cancer|The change from baseline in vital signs and laboratory data|Incidence of other adverse events|Incidence of drug-related adverse events|Incidence of serious adverse events|The change from baseline in HbA1c|The change from baseline in Fasting Plasma Glucose	Pharmaceuticals and Medical Devices Agency, Japan	Other	3	0	All	2	Child, Adult, Older Adult	123					18000	Observational	0	Meta-analysis	4	3							0		2014-11-05	2016-04-04
67	NCT02649465	SGLT2 Inhibitor Versus Sulfonylurea on Type 2 Diabetes With NAFLD		Yes		Completed	4	No Results Available	0	0	Non-alcoholic Fatty Liver Disease	1	0	1	9		Drug: Tofogliflozin|Drug: Glimepiride	tofogliflozin	T	3	The improvement in histologic features of NAFLD|Change from baseline in liver enzymes|Change from baseline in body composition|Change from baseline in fasting plasma glucose level and glucose metabolism assessed with arginine tolerance test|Changes from baseline in organ-specific insulin sensitivity and glucagon response during a euglycemic hyperinsulinemic clamp study|Change from baseline in lip…	Kanazawa University|Kowa Company, Ltd.	Other|Industry	13	0	All	2	20 Years and older Â (Adult, Older Adult)	23	20		Phase 4	4	40	Interventional	1	Allocation: Randomized|Intervention Model: Parallel Assignment|Masking: None (Open Label)|Primary Purpose: Treatment			2	3	0	0	2		0		2016-01-07	2021-07-02
68	NCT02462421	Pharmacogenetics of SGLT2 Inhibitors	SGLT2iPGx	Yes		Terminated	6	Has Results	1	0	Diabetes Mellitus|Gout|Hyperuricemia	3	0	3	2	4	Drug: Canagliflozin	canagliflozin	C	5	Urinary Excretion of Glucose (Measured During the 24 Hours Following Administration of Canagliflozin)|Change in Fractional Excretion of Uric Acid (the Difference Between Data After Administration of Canagliflozin Minus Data Before Administration of Canagliflozin)|Canagliflozin-induced Change in Urinary Excretion of Sodium|Canagliflozin-induced Change in Serum Creatinine|Canagliflozin-induced Chan…	University of Maryland, Baltimore|National Institute of Diabetes and Digestive and Kidney Diseases (NIDDK)	Other|NIH	23	0	All	2	21 Years and older Â (Adult, Older Adult)	23	21		Phase 4	4	30	Interventional	1	Allocation: Non-Randomized|Intervention Model: Single Group Assignment|Masking: None (Open Label)|Primary Purpose: Basic Science			1	1	0	0	0	"Study Protocol and Statistical Analysis Plan", https://ClinicalTrials.gov/ProvidedDocs/21/NCT02462421/Prot_SAP_000.pdf	12		2015-06-04	2022-08-02
69	NCT04401904	SGLT2 Inhibition in Older Obese Adults With Pre-diabetes	SGLT2i	Yes		Recruiting	2	No Results Available	0	0	Aging	1	0	1	14		Drug: Dapagliflozin 10 mg|Behavioral: Nutritional counseling	dapagliflozin	D	4	AGE-RAGE measurement in urine|Mitochondrial Function|Insulin Sensitivity|Oxidative Stress|Cellular Senescence|DNA methylation|Grip Strength|Isometric knee extension|6 minute walking distance|Volumes of maximal oxygen uptake (VO2 max)	The University of Texas Health Science Center at San Antonio	Other	3	1	All	2	60 Years and older Â (Adult, Older Adult)	23	60		Phase 1|Phase 2	12	20	Interventional	1	Allocation: Randomized|Intervention Model: Parallel Assignment|Masking: None (Open Label)|Primary Purpose: Basic Science			2	3	0	0	0		0		2020-05-26	2021-12-27
70	NCT03361098	DECREASE: Dapagliflozin Plus Exenatide on Central REgulation of Appetite in diabeteS typE 2	DECREASE	Yes		Completed	4	No Results Available	0	0	Type 2 Diabetes Mellitus|Obesity	2	0	2	2	13	Drug: Dapagliflozin 10mg|Drug: Exenatide|Other: placebo exenatide|Other: placebo dapagliflozin	dapagliflozin	D	123	Differences in neuronal activity in the central reward and satiety circuits in response to food-related stimuli by BOLD fMRI signal|Feeding behaviour; ad libitum lunch buffet|Self-reported hunger|Difference in resting energy expenditure measured by indirect calorimetry measurements|Change in bodyweight (kg) and body mass index (kg/m2)|Difference in bodycomposition measured by bio electrical imped…	Amsterdam UMC, location VUmc|AstraZeneca	Other|Industry	13	0	All	2	18 Years to 75 Years Â (Adult, Older Adult)	23	18	75	Phase 4	4	65	Interventional	1	Allocation: Randomized|Intervention Model: Factorial Assignment|Masking: Double (Participant, Investigator)|Primary Purpose: Treatment			2	4	2	13	2		0		2017-12-04	2021-06-11
71	NCT04286399	Asian Diabetes Outcomes Prevention Trial	ADOPT	Yes		Recruiting	2	No Results Available	0	0	Diabetes Mellitus|Cardiovascular Diseases	2	0	2	2	12	Drug: Renin-angiotensin-aldosterone system inhibitors|Drug: Beta blocker|Drug: SGLT2 Inhibitor - Sodium Glucose Cotransporter Subtype 2 Inhibitor Product	any SGLT2i	SGLT2	4	Combined endpoint based on the first occurrence of cardiovascular death or major adverse cardiovascular event	National Heart Centre Singapore|Singapore General Hospital|Mackay Memorial Hospital|National Taiwan University Hospital|Peking University People's Hospital|Medanta, The Medicity, India|Public Health Foundation of India|Putrajaya Hospital, Malaysia|Universiti Teknologi Mara	Other	3	0	All	2	40 Years and older Â (Adult, Older Adult)	23	40		Phase 4	4	2400	Interventional	1	Allocation: Randomized|Intervention Model: Parallel Assignment|Masking: None (Open Label)|Primary Purpose: Treatment			2	3	0	0	2		0		2020-02-27	2021-04-30
72	NCT03852901	Sodium-glucose Co Transporter 2 (sGLT2) Inhibitor and Endogenous Ketone Production		Yes		Completed	4	Has Results	1	0	Empaglifozin|Physiological Effects of Drugs|Hypoglycemic Agents|Sodium-Glucose Transporter 2 Inhibitors	4	4	0	14		Drug: empagliflozin (Jardiance) 25 mg	empagliflozin	E	5	Change in Serum Î²-hydroxybutyrate (BHB)|Change in Plasma Glucose|Change in Serum Non-esterified Fatty Acids (NEFAs)|Change in Plasma Insulin|Change in Serum Acetoacetate (AcAc)|Change in 1H MRS BHB|Change in 1H MRS Glutamate (Glu)|Change in 1H MRS Glutamine (Gln)	National Institute on Aging (NIA)|National Institutes of Health Clinical Center (CC)	NIH	2	1	All	2	55 Years and older Â (Adult, Older Adult)	23	55		Phase 1	1	21	Interventional	1	Allocation: N/A|Intervention Model: Single Group Assignment|Masking: None (Open Label)|Primary Purpose: Basic Science			0	1	0	0	0	"Study Protocol and Statistical Analysis Plan", https://ClinicalTrials.gov/ProvidedDocs/01/NCT03852901/Prot_SAP_000.pdf|"Informed Consent Form", https://ClinicalTrials.gov/ProvidedDocs/01/NCT03852901/ICF_001.pdf	123		2019-02-25	2022-08-02
73	NCT03178591	Effects of DPP4 Inhibitor Versus SGLT2 Inhibitor		Yes		Completed	4	No Results Available	0	0	Diabetes Mellitus, Type 2|Ischemic Heart Disease	2	0	2	2	6	Drug: vildagliptin|Drug: Dapagliflozin	dapagliflozin	D	3	Number of participants who has ST segment depression in ambulatory ECG monitoring during 24 hours at 6 months between DPP4 inhibitor (vildaglptin) group and SGLT2 inhibitors (Dapagliflozin) group|Number of myocardial dysfunction which verified by Exercise stress test at 6 month between DPP4 inhibitor (vildaglptin) group and SGLT2 inhibitors (Dapagliflozin) group|The event of autonomic dysfunction…	Chiang Mai University	Other	3	0	All	2	18 Years and older Â (Adult, Older Adult)	23	18		Phase 4	4	43	Interventional	1	Allocation: Randomized|Intervention Model: Parallel Assignment|Masking: None (Open Label)|Primary Purpose: Treatment			2	3	0	0	2		0		2017-06-07	2018-07-19
74	NCT03627039	Metformin And Cardiovascular Effectiveness vs SGLT2 (MACES)		Yes		Unknown status	8	No Results Available	0	0	Diabetes Mellitus, Type 2	1	0	1	2		Drug: SGLT2|Drug: Metformin	empagliflozin or dapagliflozin or canagliflozin	EDC	3	Cardiovascular composite (stroke, myocardial infarction, heart failure)|Harms: Hypoglycemia|Harms: diabetic ketoacidosis|Harms: lactic acidosis|Harms: Acute kidney injury|Harms: Genital infection|Costs	Brigham and Women's Hospital	Other	3	1	All	2	18 Years and older Â (Adult, Older Adult)	23	18				20000	Observational	0	Observational Model: Cohort|Time Perspective: Retrospective	2	2							0		2018-08-13	2019-08-13
75	NCT02501616	Effect of Dapagliflozine on Systemic and Renal Endothelial Function		Yes		Unknown status	8	No Results Available	0	0	Endothelial Function|Type 2 Diabetes	2	1	1	2		Drug: Metformin|Drug: Dapagliflozin	dapagliflozin	D	3	Reactive hyperemic index to measure endothelial function|N-acetyl-Î²-D-glucosaminidase as a measure of renal tubular injury|Urine albumin excretion ratio|Urine Î²2 microglobulin	Seoul National University Hospital	Other	3	0	All	2	20 Years to 80 Years Â (Adult, Older Adult)	23	20	80	Phase 4	4	22	Interventional	1	Allocation: Randomized|Intervention Model: Crossover Assignment|Masking: None (Open Label)|Primary Purpose: Treatment			2	2	0	0	2		0	0	2015-07-17	2015-07-17
76	NCT04304261	Effects of SGLT2i on the Cognitive Function in T2DM Patient (ESCDP)	ESCDP	Yes		Unknown status	8	No Results Available	0	0	Diabetes Mellitus, Type 2|Cognitive Functions Confusion	2	0	2	2	14	Drug: Dapagliflozin|Drug: Metformin	dapagliflozin	D	3	Changes of cognitive function assessed by cognitive function scale after 12 weeks	Third Military Medical University	Other	3	0	All	2	40 Years to 70 Years Â (Adult, Older Adult)	23	40	70	Phase 3	3	100	Interventional	1	Allocation: Randomized|Intervention Model: Parallel Assignment|Masking: None (Open Label)|Primary Purpose: Treatment			2	3	0	0	2		0		2020-03-11	2020-03-11
77	NCT03089333	Effects of SGLT2 Inhibitor on Hemodynamic Parameters in Resistant Hypertensive Subjects		Yes		Completed	4	No Results Available	0	0	Hypertension|Diabetes Mellitus, Type 2|Blood Pressure|Obesity|Cardiac Hypertrophy|Microalbuminuria|Vascular Stiffness	7	0	7	12	2	Drug: Dapagliflozin 10mg|Drug: Glibenclamide 5Mg Tablet	dapagliflozin	D	4	Change in Systolic Blood Pressure|Change in Ambulatory Systolic Blood Pressure|Change in weight|Change in arterial stiffness|Change in left ventricular hypertrophy|Change in microalbuminuria	University of Campinas, Brazil|FundaÃ§Ã£o de Amparo Ã Pesquisa do Estado de SÃ£o Paulo	Other	3	0	All	2	18 Years to 65 Years Â (Adult, Older Adult)	23	18	65	Phase 4	4	16	Interventional	1	Allocation: Randomized|Intervention Model: Crossover Assignment|Masking: Single (Investigator)|Primary Purpose: Treatment			2	2	1	3	2		0	0	2017-03-24	2018-05-08
78	NCT02993614	Comparative Effectiveness of Cardiovascular Outcomes in New Users of SGLT-2 Inhibitors	CVD-REAL	Yes		Completed	4	No Results Available	0	0	Diabetes Mellitus Type 2	1	0	1	2			any SGLT2i	SGLT2	5	CVD REAL1 Incidence of hospitalization for heart failure. / CVD REAL 2 All-cause mortality|CVD REAL1 All-cause mortality; CVD REAL 2: Hospitalization for heart failure (HHF), stroke, myocardial infarction (MI) and including composite endpoints	AstraZeneca	Industry	1	1	All	2	Child, Adult, Older Adult	123					99999	Observational	0	Observational Model: Cohort|Time Perspective: Prospective	2	1							0		2016-12-15	2021-02-18
79	NCT02578563	Prospective Diabetes Registry of Patients With Type 2 Diabetes Mellitus on SGLT 2 Inhibitor Therapy in Singapore		Yes		Completed	4	No Results Available	0	0	Diabetes Mellitus	1	0	1	2			any SGLT2i	SGLT2	5	Change from baseline in the HbA1c level after 1 year|Change from baseline in FPG level at 6months|Change from baseline in FPG level at 12months|Change from baseline in weight at 6months|Change from baseline in weight at 12 months|Change from baseline in BP at 6 months|Change from baseline in BP at 12 months|Change from baseline in Lipids at 6 months|Change from baseline in Lipids at 12 months|Cha…	AstraZeneca	Industry	1	0	All	2	18 Years to 75 Years Â (Adult, Older Adult)	23	18	75			201	Observational	0	Observational Model: Case-Only|Time Perspective: Prospective	0	1							0		2015-10-19	2020-01-02
80	NCT03912909	Effects of Sodium-glucose Co-transporter-2( SGLT-2 ) Inhibition on Sympathetic Nervous System Activity in Humans	EMPA-SNS	Yes		Recruiting	2	No Results Available	0	0	Metabolic Syndrome|Type 2 Diabetes Mellitus|Obesity	3	0	3	4	2	Drug: Empagliflozin Oral Tablet [Jardiance]|Drug: Placebo Oral Tablet	empagliflozin	E	2	Reduction in cardiac sympathetic nerve activity|Reduction in renal sympathetic nerve activity|Reduction in muscle sympathetic nerve activity|Reduction in ambulatory BP (blood pressure)|Reduction in central Blood Pressure|Change in urinary sodium excretion|Change in glycemic control	Royal Perth Hospital	Other	3	0	All	2	25 Years to 65 Years Â (Adult, Older Adult)	23	25	65	Phase 4	4	30	Interventional	1	Allocation: Randomized|Intervention Model: Crossover Assignment|Masking: Double (Participant, Investigator)|Primary Purpose: Other			2	2	2	13	3		0		2019-04-11	2022-09-29
81	NCT03877406	Effect of Empagliflozin on Body Composition and Ketones		Yes		Recruiting	2	No Results Available	0	0	Diabetes Mellitus|Fat; Intolerance, Pancreas	2	1	1	2		Drug: Empagliflozin 10 MG|Drug: Hypoglycemics Oral	empagliflozin	E	3	HbA1c|Biochemical parameters|Body weight|Body fat|Systolic and diastolic blood pressures|Lipid profile|Insulin resistance	Seoul National University Bundang Hospital	Other	3	0	All	2	20 Years and older Â (Adult, Older Adult)	23	20		Phase 4	4	200	Interventional	1	Allocation: Randomized|Intervention Model: Parallel Assignment|Masking: Single (Participant)|Primary Purpose: Treatment			2	3	1	1	2		0		2019-03-15	2022-08-17
82	NCT04304560	Value of SGLT2 Inhibitor (Dapagliflozin) as an Added Therapy in Diabetic Patients With Heart Failure With Reduced Ejection Fraction; Randomized Controlled Clinical Trial		Yes		Unknown status	8	No Results Available	0	0	Heart Failure With Reduced Ejection Fraction (HFrEF)|Diabete Type 2|Cardiomyopathies	3	0	3	6	2	Drug: Dapagliflozin 10 MG|Drug: Placebo oral tablet	dapagliflozin	D	2	LV dimensions|Systolic function|Diastolic Function|HbA1c|Myeloperoxidase (MPO)|N-terminal pro b-type Natriuretic Peptide (proBNP-N)|Galectin -3	Damanhour University|Menoufia University	Other	3	0	All	2	18 Years and older Â (Adult, Older Adult)	23	18		Phase 2	2	60	Interventional	1	Allocation: Randomized|Intervention Model: Parallel Assignment|Masking: Double (Participant, Care Provider)|Primary Purpose: Treatment			2	3	2	12	2		0		2020-03-11	2020-03-11
83	NCT05335629	Evaluation of the Effect of SGLT-2 Inhibitors on Cardiac Remodeling in Post Myocardial Infarction Patients		Yes		Recruiting	2	No Results Available	0	0	Myocardial Infarction|Diabetes Mellitus, Type 2|Myocardial Remodeling, Ventricular	3	0	3	12	2	Drug: Dapagliflozin 10Mg Tab	dapagliflozin	D	5	Effect on ST2 (suppression of tumerogenicity 2) level in the acute phase after myocardial infarction|Echocardiographic changes due to intervention	Ain Shams University	Other	3	0	All	2	18 Years to 75 Years Â (Adult, Older Adult)	23	18	75	Not Applicable	5	60	Interventional	1	Allocation: Randomized|Intervention Model: Parallel Assignment|Masking: None (Open Label)|Primary Purpose: Prevention			2	3	0	0	1		0		2022-04-19	2022-09-22
84	NCT05232071	Placebo-controlled, Proof-of-concept Study to Evaluate the Safety and Efficacy of Lanifibranor Alone and in Combination With SGLT2 Inhibitor EmpaGliflozin in patiEnts With NASH and Type 2 Diabetes Mellitus	LEGEND	Yes		Recruiting	2	No Results Available	0	0	NASH - Nonalcoholic Steatohepatitis|Diabetes Mellitus, Type 2	2	0	2	9	2	Drug: IVA337|Drug: Placebo|Drug: Empagliflozin	lanifibranor, empagliflozin	E	24	Assessment of the effect of lanifibranor alone compared to placebo and the effect of lanifibranor in combination with empagliflozin compared to placebo on absolute change in HbA1c from baseline (Week 0) to Week 24	Inventiva Pharma	Industry	1	1	All	2	18 Years and older Â (Adult, Older Adult)	23	18		Phase 2	2	63	Interventional	1	Allocation: Randomized|Intervention Model: Parallel Assignment|Masking: Quadruple (Participant, Care Provider, Investigator, Outcomes Assessor)|Primary Purpose: Treatment			2	3	4	1234	2		0		2022-02-09	2022-11-04
85	NCT02792400	The Role of Glucagon in the Effects of Dipeptidyl Peptidase-4 Inhibitors and Sodium-glucose Co-transporter-2 Inhibitors		Yes		Completed	4	No Results Available	0	0	Type 2 Diabetes	1	0	1	2		Drug: LY2403021|Drug: LY2403021 placebo|Procedure: Standardised liquid meal|Drug: Linagliptin|Drug: Linagliptin placebo|Drug: Empagliflozin|Drug: Empagliflozin placebo	LY2403021, empagliflozin	E	23	Difference in postprandial glucose excursions (linagliptin)|Difference in postprandial glucose excursions|Endogenous glucose production|Lipolysis|Serum/plasma concentrations of insulin, C-peptide, glucagon, GIP and GLP-1.|Appetite|Energy intake (kcal/kJ)|Changes in blood pressure (mmHg)|Changes in pulse rate (beat per minute)|Differences in gastric emptying|Free fatty acids|Plasma Fibroblast grow…	University Hospital, Gentofte, Copenhagen|Eli Lilly and Company	Other|Industry	13	0	All	2	30 Years to 75 Years Â (Adult, Older Adult)	23	30	75	Not Applicable	5	24	Interventional	1	Allocation: Randomized|Intervention Model: Crossover Assignment|Masking: Double (Participant, Investigator)|Primary Purpose: Basic Science			2	2	2	13	0		0	0	2016-06-07	2020-04-08
86	NCT02404870	Acute Effects of Canagliflozin, a Sodium Glucose Co-Transporter 2 (SGLT2) Inhibitor on Bone Metabolism in Healthy Volunteers		Yes		Completed	4	No Results Available	0	0	Healthy Volunteers	1	0	1	11		Drug: Placebo|Drug: Canagliflozin	canagliflozin	C	2	AUC of FGF23|FGF23 peack or AUC|Transtubular reabsorption of phosphate|PTH|1, 25 vitamin D	National Institute of Diabetes and Digestive and Kidney Diseases (NIDDK)|National Institutes of Health Clinical Center (CC)	NIH	2	1	All	2	18 Years and older Â (Adult, Older Adult)	23	18		Phase 1	1	67	Interventional	1	Allocation: Randomized|Intervention Model: Crossover Assignment|Masking: Single (Participant)|Primary Purpose: Other			2	2	1	1	3		0		2015-04-01	2022-10-18
87	NCT04907214	SGLT2 Inhibitor Effects on Inflammation and Heart Disease in Obesity Pilot		Yes		Completed	4	No Results Available	0	0	Obesity|Pre-diabetes	2	0	2	13	3	Drug: Empagliflozin 25 MG	empagliflozin	E	5	Change in adipose pro-inflammatory T cell numbers after 3 months|Change in adipose pro-inflammatory T cell numbers after 2 weeks|Change in plasma inflammatory cytokines after 3 months|Change in endothelium-dependent vasodilation as measured by Flow-mediated dilation after 3 months	Vanderbilt University Medical Center	Other	3	1	All	2	18 Years to 70 Years Â (Adult, Older Adult)	23	18	70	Phase 1|Phase 2	12	6	Interventional	1	Allocation: N/A|Intervention Model: Single Group Assignment|Masking: None (Open Label)|Primary Purpose: Basic Science			0	1	0	0	0	"Informed Consent Form", https://ClinicalTrials.gov/ProvidedDocs/14/NCT04907214/ICF_000.pdf	3		2021-05-28	2022-03-02
88	NCT05612594	Adipose Dysfunction, Imaging, Physiology, and Outcomes With Sodium Glucose Cotransporter 2 Inhibitor (SGLT2i) for Sleep Apnea: The ADIPOSA Study	ADIPOSA	Yes		Not yet recruiting	0	No Results Available	0	0	Sleep Apnea	1	0	1	14		Drug: Ertugliflozin 15 mg|Drug: Placebo	ertugliflozin	Er	2	Change in Apnea hypopnea index (AHI) measured by full ambulatory polysomnography (aPSG)|Change in Neck and body fat and lean volume by MRI|Change in Airway caliber by MRI|Change in Critical closing pressure (Pcrit)/normal ventilatory drive (Vpass) by aPSG|Change in neck circumference|Change in Oxygen desaturation index (ODI) measured by aPSG|Change in Sleep arousal index (ArI) measured by aPSG|Ch…	Yale University|Case Western Reserve University	Other	3	1	All	2	18 Years and older Â (Adult, Older Adult)	23	18		Phase 4	4	164	Interventional	1	Allocation: Randomized|Intervention Model: Parallel Assignment|Masking: Quadruple (Participant, Care Provider, Investigator, Outcomes Assessor)|Primary Purpose: Treatment			2	3	4	1234	2		0		2022-11-10	2022-11-10
89	NCT04735042	SGLT-2 and DPP-4 Inhibition, Subclinical Inflammation of the Genito-urinary Tract and Risk of Infections.	UTI-flog	Yes		Recruiting	2	No Results Available	0	0	Type 2 Diabetes|Urinary Tract Infections	2	0	2	2	14	Drug: Empagliflozin / Linagliptin or Dapagliflozin/Saxagliptin Pill|Drug: Empagliflozin or Dapagliflozin Pill	empagliflozin/linagliptin or dapagliflozin/saxagliptin	E	1	Change from Baseline in metagenomic analysis based on rRNA 16S gene|Change from Baseline of total bacterial load|Fasting glucose|Glycated Haemoglobin|Renal function|Albumin excretion|Total cholesterol|HDL cholesterol|Triglycerides	University of Pisa	Other	3	0	All	2	18 Years to 70 Years Â (Adult, Older Adult)	23	18	70			60	Observational	0	Observational Model: Cohort|Time Perspective: Prospective	2	1							0		2021-02-02	2021-02-02
90	NCT05601336	of Sodium Glucose Cotransporter-2 Inhibitors on Metabolic, Hormonal and Clinical Parameters in PCO		Yes		Recruiting	2	No Results Available	0	0	PCO	1	0	1	5		Drug: Dapagliflozin 5 MG|Drug: Metformin Hydrochloride 1000 MG|Drug: Dapagliflozin/Metformin	dapagliflozin	D	13	ovulation1|Cummulative rate of pregnancy|ovulation 2|Body weight changes|changes of Menstrual cycle|Fasting blood sugar (FBS)/ 2 hpp|Free Androgen Index (FAI)|Total Testosterone (TT)|FSH*LH*E2|lipid profile|ALT|side effects	Beni-Suef University	Other	3	0	Female	0	18 Years to 40 Years Â (Adult)	2	18	40	Phase 3	3	200	Interventional	1	Allocation: Randomized|Intervention Model: Parallel Assignment|Masking: None (Open Label)|Primary Purpose: Treatment			2	3	0	0	2		0		2022-11-01	2022-11-01
91	NCT05359341	Which is Better to Start With DPP-4 Inhibitors or SGLT-2 Inhibitors in Egyptian Diabetic Patients?		Yes		Completed	4	No Results Available	0	0	Diabete Type 2	1	0	1	2		Drug: Sitagliptin 50 mg|Drug: Empagliflozin 12.5 MG|Drug: Sitagliptin 50 mg + Empagliflozin 12.5 MG|Drug: Empagliflozin 12.5 MG + Sitagliptin 50 mg	empagliflozin	E	13	Proportion of cured patients in the sitagliptin group versus the proportion of cured patients in the empagliflozin group|The decrease in the body weight in patients in sitagliptin group versus empagliflozin group|The decrease in blood pressure in patients in sitagliptin group versus empagliflozin group|The change in lipid profile in patients in sitagliptin group versus empagliflozin group	Sadat City University|Beni-Suef University	Other	3	0	All	2	20 Years to 70 Years Â (Adult, Older Adult)	23	20	70	Not Applicable	5	175	Interventional	1	Allocation: Randomized|Intervention Model: Parallel Assignment|Masking: None (Open Label)|Primary Purpose: Treatment			2	3	0	0	2		0		2022-05-03	2022-05-03
92	NCT05162014	To Assess the Risk of Acute Pancreatitis in Patients With Type 2 Diabetes Mellitus Treated With Empagliflozin		Yes		Completed	4	No Results Available	0	0	Diabetes Mellitus, Type 2	1	0	1	2		Drug: empagliflozin|Drug: Oral non-incretin/non-sodium glucose co-transporter-2 inhibitors (SGLT2)-containing hypoglycaemic agents	empagliflozin	E	3	Incidence rate of acute pancreatitis in T2DM patients	Boehringer Ingelheim	Industry	1	0	All	2	18 Years and older Â (Adult, Older Adult)	23	18				72621	Observational	0	Observational Model: Cohort|Time Perspective: Retrospective	2	2							0		2021-12-17	2022-09-26
93	NCT03933956	Metabolic Effects of the SGLT-2 Inhibitor Empagliflozin in Patients With Diabetic Nephropathy (MEDiaN)	(MEDiaN)	Yes		Terminated	6	No Results Available	0	0	Diabetic Nephropathies	1	0	1	8		Drug: Empagliflozin 10 MG	empagliflozin	E	5	Change in lipid metabolome signature|Change in ketone signature|Change in amino acid metabolome signature	Singapore General Hospital|Duke-NUS Graduate Medical School	Other	3	0	All	2	21 Years to 100 Years Â (Adult, Older Adult)	23	21	100	Phase 3	3	2	Interventional	1	Allocation: N/A|Intervention Model: Single Group Assignment|Masking: None (Open Label)|Primary Purpose: Basic Science			0	1	0	0	0	"Study Protocol", https://ClinicalTrials.gov/ProvidedDocs/56/NCT03933956/Prot_000.pdf	1		2019-05-01	2020-12-17
94	NCT03717207	Cardiac Autonomic Dysfunction in Diabetics Patients With Syncope		No	diagnostic test	Completed	4	No Results Available	0		Syncope, Vasovagal	1	0	1	14		0	0	0		syncope recurrence	University of Campania "Luigi Vanvitelli"	Other	3	Raffaele Marfella, Naples, Italy	All	2	18 Years to 75 Years Â (Adult, Older Adult)	23	18	75			242	Observational	0	Observational Model: Cohort|Time Perspective: Retrospective	2	2							0		2018-10-24	2022-05-06
95	NCT04542291	Targeting Pancreatic Cancer With Sodium Glucose Transporter 2 (SGLT2) Inhibition		Yes		Completed	4	No Results Available	0	0	Pancreas Cancer|Pancreatic Cancer|Cancer of the Pancreas	3	0	3	10	10	Drug: Dapagliflozin|Device: BIOSENSE meters	dapagliflozin	D	4	Tolerability as measured by incidence of adverse events measured by CTCAE v. 5.0|Changes in plasma glucose|Changes in urine glucose|Changes in serum ketones|Changes in HbA1c|Changes in CT-based body composition (visceral fat)|Changes in CA19-9|Changes in CT-quantified tumor size|Change in tumor necrosis|Objective response rate measured by RECIST 1.1	Washington University School of Medicine|National Institutes of Health (NIH)|National Cancer Institute (NCI)	Other|NIH	23	1	All	2	18 Years and older Â (Adult, Older Adult)	23	18		Phase 1	1	15	Interventional	1	Allocation: N/A|Intervention Model: Single Group Assignment|Masking: None (Open Label)|Primary Purpose: Treatment			0	1	0	0	2	"Informed Consent Form", https://ClinicalTrials.gov/ProvidedDocs/91/NCT04542291/ICF_000.pdf	3		2020-09-09	2022-08-02
96	NCT04911660	Impact of the SGLT2 Inhibitor Empagliflozin on Urinary Supersaturations in Kidney Stone Formers	SWEETSTONE	Yes		Recruiting	2	No Results Available	0	0	Kidney Stone	1	0	1	8		Drug: Empagliflozin 25 MG|Other: Placebo	empagliflozin	E	2	Primary outcome component 1 - calcium oxalate supersaturation in urine (empagliflozin treatment)|Primary outcome component 1 - calcium oxalate supersaturation in urine (placebo treatment)|Primary outcome component 2 - calcium phosphate supersaturation in urine (empagliflozin treatment)|Primary outcome component 2 - calcium phosphate supersaturation in urine (placebo treatment)|Primary outcome com…	University Hospital Inselspital, Berne|Boehringer Ingelheim|University of Bern	Other|Industry	13	0	All	2	18 Years to 74 Years Â (Adult, Older Adult)	23	18	74	Phase 2	2	46	Interventional	1	Allocation: Randomized|Intervention Model: Crossover Assignment|Masking: Quadruple (Participant, Care Provider, Investigator, Outcomes Assessor)|Primary Purpose: Prevention			2	2	4	1234	1		0		2021-06-03	2021-10-29
97	NCT03977116	Sodium-glucose Co-transporter 2 Inhibitors Effects in Failing Heart Patients		Yes		Completed	4	No Results Available	0	0	Diabetes Mellitus|Heart Failure|Ventricular Arrythmia	3	0	3	2	6	Drug: SLGT2|Drug: Placebo	any SGLT2i	SGLT2	2	all cause deaths|cardiac deaths|ventricular arrhythmias recurrence|hospitalization for heart failure worsening	University of Campania "Luigi Vanvitelli"	Other	3	0	All	2	18 Years to 75 Years Â (Adult, Older Adult)	23	18	75	Phase 4	4	100	Interventional	1	Allocation: Randomized|Intervention Model: Parallel Assignment|Masking: Single (Participant)|Primary Purpose: Prevention			2	3	1	1	1		0		2019-06-06	2020-03-03
98	NCT02597049	A Study of Dulaglutide (LY2189265) in Participants With Type 2 Diabetes Mellitus	AWARD-10	No	other anti-diabetic medications	Completed	4	Has Results	1		Type 2 Diabetes Mellitus	1	0	1	2		0x	0	0		Change From Baseline in Hemoglobin A1c (HbA1c) at 24 Weeks (Treatment-regimen Estimand)|Change From Baseline in the HbA1c at 24 Weeks (Efficacy Estimand)|Percentage of Participants With HbA1c <7%|Change From Baseline in Body Weight at 24 Weeks|Change From Baseline in Fasting Serum Glucose (Central Laboratory) at 24 Weeks|Change From Baseline in 6-Point Self-Monitored Plasma Glucose (SMPG) Profile…	Eli Lilly and Company	Industry	1	Medical Group of Encino, Encino, California, United States|National Research Institute, Huntington Park, California, United States|National Research Institute, Los Angeles, California, United States|New Horizon Research Center, Miami, Florida, United States|Metabolic Research Institute Inc., West Palm Beach, Florida, United States|Cotton O'Neil Diabetes and Endocrinology Center, Topeka, Kansas, U…	All	2	18 Years and older Â (Adult, Older Adult)	23	18		Phase 3	3	424	Interventional	1	Allocation: Randomized|Intervention Model: Parallel Assignment|Masking: Double (Participant, Investigator)|Primary Purpose: Treatment			2	3	2	13	2	"Study Protocol: GBGE (a) Protocol", https://ClinicalTrials.gov/ProvidedDocs/49/NCT02597049/Prot_000.pdf|"Study Protocol: GBGE (b) Protocol", https://ClinicalTrials.gov/ProvidedDocs/49/NCT02597049/Prot_001.pdf|"Statistical Analysis Plan", https://ClinicalTrials.gov/ProvidedDocs/49/NCT02597049/SAP_002.pdf	12		2015-11-04	2020-06-17
99	NCT02768220	The Effect of Sodium-Glucose Cotransporter 2 Inhibitors on Advanced Glycation End Products		Yes		Withdrawn	7	No Results Available	0	0	SGLT-2 Inhibitors|Advanced Glycation End Products|Diabetes	3	2	1	2		Drug: empagliflozin|Drug: linagliptin	empagliflozin	E	3	Change in AGE levels|Change in blood pressure|Change in weight	Northwell Health	Other	3	0	All	2	18 Years and older Â (Adult, Older Adult)	23	18		Phase 4	4	0	Interventional	1	Allocation: Randomized|Intervention Model: Crossover Assignment|Masking: None (Open Label)|Primary Purpose: Treatment			2	2	0	0	2		0		2016-05-11	2018-02-15
100	NCT05139914	Assessment of Dapagliflozin on Vascular Health in Patients With Type 2 Diabetes	SFRNDM2	Yes		Recruiting	2	No Results Available	0	0	Diabetes Mellitus, Type 2|Endothelial Dysfunction	2	0	2	2	14	Drug: Dapagliflozin|Other: Placebo	dapagliflozin	D	2	Insulin-mediated endothelial nitric oxide synthase (eNOS) phosphorylation measured in endothelial cells (ECs) at 6 weeks|Insulin-mediated endothelial nitric oxide synthase (eNOS) phosphorylation measured in endothelial cells (ECs) at 14 weeks|Flow-mediated dilation of the brachial artery at 6 weeks|Flow-mediated dilation of the brachial artery at 14 weeks|Arterial stiffness at 6 weeks|Arterial st…	Boston University|American Heart Association	Other	3	1	All	2	30 Years to 75 Years Â (Adult, Older Adult)	23	30	75	Phase 4	4	50	Interventional	1	Allocation: Randomized|Intervention Model: Crossover Assignment|Masking: Double (Participant, Investigator)|Primary Purpose: Basic Science			2	2	2	13	0		0		2021-12-01	2022-06-02
101	NCT05179668	SGLT2 Inhibition in Hemodialysis	DAPA-HD	Yes		Recruiting	2	No Results Available	0	0	Kidney Failure|Hemodialysis|Diabetes Mellitus, Type 2|Chronic Kidney Disease|Left Ventricular Hypertrophy	5	0	5	8	8	Drug: Dapagliflozin 10 MG|Drug: Placebo	dapagliflozin	D	2	Î” Left ventricular mass indexed to body surface area|Î” HbA1c [%]|Î” Left ventricular mass indexed to body height|Î” Left ventricular ejection fraction|Î” Cardiac fibrosis|Î” Body weight [kg]	Medical University of Vienna|Vienna Dialysis Center	Other	3	0	All	2	18 Years and older Â (Adult, Older Adult)	23	18		Phase 2	2	108	Interventional	1	Allocation: Randomized|Intervention Model: Parallel Assignment|Masking: Triple (Participant, Investigator, Outcomes Assessor)|Primary Purpose: Treatment			2	3	3	134	2		0		2022-01-05	2022-10-25
102	NCT02317484	Investigation for Clinical Efficacy and Safety of Ipragliflozin 50mg and 100mg on Type II Diabetes	HARUKAS	Yes		Completed	4	No Results Available	0	0	Diabetes Mellitus, Type 2	1	0	1	2		Drug: Ipragliflozin (SGLT2 inhibitor)	ipragliflozin	I	5	HbA1c change level|Sugar metabolism and body composition change levels|HbA1c achievement rate|Body composition and visceral fat change levels	Translational Research Center for Medical Innovation, Kobe, Hyogo, Japan|Osaka Saiseikai Nakatsu Hospital|Astellas Pharma Inc	Other|Industry	13	0	All	2	20 Years to 79 Years Â (Adult, Older Adult)	23	20	79			231	Observational	0	Observational Model: Cohort|Time Perspective: Prospective	2	1							0	0	2014-12-16	2018-04-17
103	NCT03713190	Effects of Empagliflozin on Endogenous Glucose Production in End Stage Renal Disease(ESRD).		Yes		Completed	4	No Results Available	0	0	End Stage Renal Disease	1	0	1	8		Combination Product: Empagliflozin|Drug: Placebo	empagliflozin	E	2	Changes in plasma Glucose level	University of Pisa	Other	3	0	All	2	30 Years to 70 Years Â (Adult, Older Adult)	23	30	70	Phase 2	2	25	Interventional	1	Allocation: Randomized|Intervention Model: Single Group Assignment|Masking: Double (Participant, Investigator)|Primary Purpose: Treatment			2	1	2	13	2		0		2018-10-19	2021-09-14
104	NCT05512130	Sodium-Glucose Cotransporter-2 Inhibitors: A Potential Novel Treatment for Epilepsy		Yes		Recruiting	2	No Results Available	0	0	Epilepsy	1	0	1	14		Drug: Empagliflozin 25 mg|Drug: Placebo	empagliflozin	E	2	Change in blood beta-hydroxybutyrate while on empagliflozin|Change in blood glucose while on empagliflozin|Number of participants with adverse effects from empagliflozin|Change in seizure frequency	Washington University School of Medicine	Other	3	1	All	2	18 Years to 45 Years Â (Adult)	2	18	45	Early Phase 1	0	18	Interventional	1	Allocation: Randomized|Intervention Model: Crossover Assignment|Masking: Quadruple (Participant, Care Provider, Investigator, Outcomes Assessor)|Primary Purpose: Treatment			2	2	4	1234	2		0		2022-08-23	2022-08-23
105	NCT05541484	Ketone Monitoring in T1D: Effect of SGLT2i During Usual Care and With Insulin Deficiency		Yes		Recruiting	2	No Results Available	0	0	Diabetes Mellitus, Type 1	1	0	1	1		Drug: Dapagliflozin 10 MG [Farxiga]|Device: Biosense Breath Ketone Analyzer	dapagliflozin	D	4	Ketone levels measured in blood and breath in persons with T1D in persons with T1D|Ketone levels in persons with T1D during usual care versus usual care plus SGLT2i treatment	Washington University School of Medicine|Juvenile Diabetes Research Foundation	Other	3	1	All	2	18 Years to 75 Years Â (Adult, Older Adult)	23	18	75	Phase 4	4	20	Interventional	1	Allocation: Randomized|Intervention Model: Crossover Assignment|Masking: None (Open Label)|Primary Purpose: Other			2	2	0	0	3		0		2022-09-15	2022-10-21
106	NCT04080518	Hepato-renal Regulation of Water Conservation in Heart Failure Patients With SGLT-2 Inhibitor Treatment	DAPA-Shuttle1	Yes		Recruiting	2	No Results Available	0	0	Diabetes Mellitus|Heart Failure	2	0	2	2	6	Drug: Dapagliflozin 10 MG [Forxiga]	dapagliflozin	D	5	To demonstrate that SGLT-2 inhibition induces urea-dominated renal water conservation within the renal concentration mechanism.|To demonstrate that SGLT-2 inhibition increases plasma co-peptin levels in an effort to prevent dehydration|Analysis of skin and muscle Na+ content|Analysis of glycogen and fat content in skeletal muscle and liver	National Heart Centre Singapore|Duke-NUS Medical School (Singapore)	Other	3	0	All	2	21 Years and older Â (Adult, Older Adult)	23	21		Phase 4	4	40	Interventional	1	Allocation: Randomized|Intervention Model: Parallel Assignment|Masking: Triple (Participant, Care Provider, Investigator)|Primary Purpose: Basic Science			2	3	3	123	0		0		2019-09-06	2020-12-16
107	NCT03560323	Understanding the Cardiovascular Benefits of the Anti-Diabetes Medication SGLT2 Inhibitors		No	other anti-diabetic medications	Active, not recruiting	1	No Results Available	0		Heart Failure|Type 2 Diabetes Mellitus	2	0	2	6	2	0x	0	0		Cardiac Function|Myocardial energetics	The University of Texas Health Science Center at San Antonio|National Institute of Diabetes and Digestive and Kidney Diseases (NIDDK)	Other|NIH	23	Texas Diabetes Institute - University Health System, San Antonio, Texas, United States|University of Texas Health Science Center San Antonio, San Antonio, Texas, United States	All	2	30 Years to 70 Years Â (Adult, Older Adult)	23	30	70	Phase 1	1	36	Interventional	1	Allocation: Non-Randomized|Intervention Model: Single Group Assignment|Masking: None (Open Label)|Primary Purpose: Basic Science			1	1	0		0		0		2018-06-18	2022-10-21
108	NCT04061473	Involvement of Dipeptidyl Peptidase-4 and Sodium-glucose Co-transporter-2 in Extrapancreatic Glucagon Secretion	Px-Meal	Yes		Completed	4	No Results Available	0	0	Diabetes After Total Pancreatectomy	1	0	1	3		Drug: Sitagliptin 100mg|Drug: Empagliflozin 25 MG|Other: Placebo tablet	empagliflozin	E	23	glucagon excursions measured as incremental area under the curve (iAUC)|PPG excurions measured as incremental area under the curve (iAUC)|endogenous glucose production|GLP-1, gastrin, cholecystokinin, GIP, oxyntomodulin|Differences in gastric emptying, meassurement of s-paracetamol|satiety, appetite, thirst,|Resting energy expenditure (REE)|p-glucose mmol/L|s-peptide pmol/l|s-insulin|Pulse and bl…	University Hospital, Gentofte, Copenhagen	Other	3	0	All	2	18 Years to 85 Years Â (Adult, Older Adult)	23	18	85	Not Applicable	5	20	Interventional	1	Allocation: Randomized|Intervention Model: Crossover Assignment|Masking: Double (Participant, Investigator)|Primary Purpose: Basic Science			2	2	2	13	0		0		2019-08-19	2019-09-04
109	NCT03694470	Characteristics of Patients With Type 2 Diabetes Mellitus (CVD-RNDR)		Yes		Completed	4	No Results Available	0	0	Type 2 Diabetes	1	0	1	2			empagliflozin or dapagliflozin or canagliflozin	EDC	5	The proportion of patients who were new users of SGLT-2 inhibitors in 2015, 2016, 2017|Number of participants with abdominal laboratory values|Number of participants with co-morbidities	AstraZeneca	Industry	1	0	All	2	Child, Adult, Older Adult	123					10000	Observational	0	Observational Model: Cohort|Time Perspective: Retrospective	2	2							0		2018-10-03	2019-06-10
110	NCT03557138	Study to Develop a Kinetic Model for FDG and Me4FDG in Kidneys of Type 2 Diabetic Patients		No	diagnostic test	Unknown status	8	No Results Available	0		Type2 Diabetes Mellitus	1	0	1	2		0	0	0		Kinetic behavior of glucose reabsorption|positron emission tomography (PET)	Medical University of Vienna	Other	3	Medical University of Vienna, Department of Radiology and Nuklear Medicine, Vienna, Austria	All	2	18 Years to 74 Years Â (Adult, Older Adult)	23	18	74	Not Applicable	5	20	Interventional	1	Allocation: N/A|Intervention Model: Single Group Assignment|Masking: None (Open Label)|Primary Purpose: Diagnostic			0	1	0		5		0		2018-06-14	2019-12-12
111	NCT05390892	PREvention of CardIovascular and DiabEtic kidNey Disease in Type 2 Diabetes	PRECIDENTD	Yes		Recruiting	2	No Results Available	0	0	Type2Diabetes|ASCVD	2	0	2	2	14	Drug: SGLT2 inhibitor|Drug: GLP-1 receptor agonist|Drug: Combination drug	empagliflozin or dapagliflozin or canagliflozin	EDC	3	Total (first and recurrent) cardiovascular, kidney, and death events	Brigham and Women's Hospital|Patient-Centered Outcomes Research Institute	Other	3	1	All	2	40 Years to 80 Years Â (Adult, Older Adult)	23	40	80	Phase 4	4	9000	Interventional	1	Allocation: Randomized|Intervention Model: Parallel Assignment|Masking: None (Open Label)|Primary Purpose: Prevention			2	3	0	0	1		0		2022-05-25	2022-09-27
112	NCT04196231	Durability of Combination of Insulin and GLP-1 Receptor Agonist or SGLT-2 Inhibitors Versus Basal Bolus Insulin Regimen in Type 2 Diabetes (BEYOND)	BEYOND	Yes		Completed	4	No Results Available	0	0	Type 2 Diabetes	1	0	1	2		Drug: IDegLira|Drug: IGlarLixi|Drug: Insulin/Canaglifozin|Drug: Insulin/Dapaglifozin|Drug: Insulin/Empaglifozin|Drug: Basal Bolus	insulin + empagliflozin or dapagliflozin or canagliflozin	EDC	3	Hba1c change|Proportions of patients with significant HbA1c change|Weight Change|BMI Change|Waist circumference change|Blood pressure change|Fasting glycemia change|Post-prandial glycemia change|C-peptide change|Change in total daily insulin dose|Change in lipide profile|Change in eGFR|Diabetes treatment satisfaction	University of Campania "Luigi Vanvitelli"	Other	3	0	All	2	35 Years to 75 Years Â (Adult, Older Adult)	23	35	75	Phase 4	4	258	Interventional	1	Allocation: Randomized|Intervention Model: Parallel Assignment|Masking: None (Open Label)|Primary Purpose: Treatment			2	3	0	0	2		0		2019-12-12	2020-10-22
113	NCT05037695	SGLT-2 Inhibitors in Prevention of Post-procedural Renal and Cardiovascular Complications aFter PCI Among Patients With Diabetes Mellitus and Coronary Artery Disease: a Prospective, Randomized, Pilot Study (SAFE-PCI)	SAFE-PCI	Yes		Recruiting	2	No Results Available	0	0	Diabetes Mellitus, Type 2|Coronary Artery Disease|Acute Kidney Injury	3	0	3	2	12	Drug: empagliflozin 25 MG	empagliflozin	E	5	Serum creatinine values in pre-specified periods|NGAL values in pre-specified periods|Increase in serum creatinine â‰¥ 0.3 mg/dl or 50% from the baseline value, within 48 hours after the index procedure|Biomarkers elevation â‰¥10 upper reference limit (URL) for creatine kinase MB (CKMB) and/or â‰¥70 URL for troponin|Occurrence of definite or probable stent thrombosis|Death From Cardiovascular Cau…	University of Sao Paulo General Hospital	Other	3	0	All	2	18 Years and older Â (Adult, Older Adult)	23	18		Phase 4	4	40	Interventional	1	Allocation: Randomized|Intervention Model: Parallel Assignment|Masking: None (Open Label)|Primary Purpose: Prevention			2	3	0	0	1		0		2021-09-08	2021-09-08
114	NCT03813316	Approaches To Therapy Escalation In T2D	ATTACC	Yes		Withdrawn	7	No Results Available	0	0	Type2 Diabetes	1	0	1	2		Drug: DPP-4 inhibitor|Drug: SGLT2 inhibitor|Drug: SGLT2 inhibitor and DPP-4 inhibitor	ertugliflozin/sitagliptin/metformin	Er	13	The percentage of participants achieving an A1C value of â‰¤ 7% at 24 weeks|The percentage of participants achieving an A1C value â‰¤ 7% at 12 weeks|The absolute reduction in A1C from Baseline at 24 weeks|The percentage of participants requiring a change of therapy or rescue therapy at 12 weeks|Drug tolerability including percentage of participants with hypoglycemic events, and percentage with ad…	LMC Diabetes & Endocrinology Ltd.|Merck Sharp & Dohme LLC|Syreon Corporation	Other|Industry	13	0	All	2	18 Years and older Â (Adult, Older Adult)	23	18		Phase 4	4	0	Interventional	1	Allocation: Randomized|Intervention Model: Parallel Assignment|Masking: None (Open Label)|Primary Purpose: Treatment			2	3	0	0	2		0		2019-01-23	2019-09-27
115	NCT04298229	Efficacy and Safety of Dapagliflozin in Acute Heart Failure	DICTATE-AHF	Yes		Recruiting	2	No Results Available	0	0	Heart Failure|Diabetes Mellitus, Type 2	2	0	2	6	2	Drug: Dapagliflozin 10 MG|Other: Protocolized Diuretic Therapy	dapagliflozin	D	4	Cumulative change in weight (kilograms)|Incidence of worsening heart failure|Hospital readmission	Vanderbilt University Medical Center|AstraZeneca	Other|Industry	13	1	All	2	18 Years and older Â (Adult, Older Adult)	23	18		Phase 3	3	240	Interventional	1	Allocation: Randomized|Intervention Model: Parallel Assignment|Masking: Single (Outcomes Assessor)|Primary Purpose: Treatment			2	3	1	4	2		0		2020-03-06	2022-02-17
116	NCT04882358	Safety & Feasibility of DSR TherApy in Heart FAiluRe pAtients With Persistent Congestion	SAHARA	Yes		Active, not recruiting	1	No Results Available	0	0	Heart Failure|Volume Overload	2	0	2	6	14	Device: ALFAPUMP DSR (DIRECT SODIUM REMOVAL) SYSTEM|Drug: SGLT2 inhibitor	dapagliflozin	D	4	Safety - Treatment related SAE|Safety - Device related SAE|Safety - Procedure related SAE|Safety - Treatment related|Safety - Device related|Safety - Procedure related|Safety - Device Deficiencies|Weight loss â‰¥ 5kgs|Weight change	Sequana Medical N.V.	Industry	1	0	All	2	18 Years and older Â (Adult, Older Adult)	23	18		Not Applicable	5	24	Interventional	1	Allocation: Randomized|Intervention Model: Parallel Assignment|Masking: None (Open Label)|Primary Purpose: Other			2	3	0	0	3		0		2021-05-11	2022-11-09
117	NCT03050619	Characteristics of Empagliflozin Initiators		Yes		Completed	4	Has Results	1	0	Type 2 Diabetes	1	0	1	2		Drug: Empagliflozin|Drug: Other SGLT2 inhibitors|Drug: Other non-insulin GLDs	empagliflozin	E	13	Baseline Characteristics of Adults (as Measured by Demographics) With a Recorded Diagnosis of T2DM Starting Index Prescriptions in the UK|Baseline Characteristics of Adults (as Measured by Life Style Factors (Smoking and Alcohol Use)) With a Recorded Diagnosis of T2DM Starting Index Prescriptions in the UK|Baseline Characteristics of Adults (as Measured by Life Style Factors (BMI)) With a Recorde…	Boehringer Ingelheim|Eli Lilly and Company	Industry	1	0	All	2	Child, Adult, Older Adult	123					31908	Observational	0	Observational Model: Other|Time Perspective: Retrospective	4	2							0	0	2017-02-13	2019-01-25
118	NCT03233178	Measurement of Alanine Aminotransaminase (ALT) Following Initiation of Antidiabetic Agents in Patients With Type 2 Diabetes in a Real-world Clinical Setting: a Retrospective Cohort Study	ALT	Yes		Completed	4	No Results Available	0	0	T2DM (Type 2 Diabetes Mellitus)|Fatty Liver|NAFLD	3	1	2	2	9	Other: Non-interventional	any SGLT2i	SGLT2	3	Change in ALT in patients with T2DM initiating SGLT2 inhibitors, Liraglutide or Sitagliptin compared to control|Change in Hemoglobin A1c from baseline to follow-up|Change in Fasting Plasma Glucose from baseline to follow-up|Change in body weight from baseline to follow-up|Change in Body Mass Index (BMI) from baseline to follow-up|Change in Waist Circumference (WC) from baseline to follow-up|Chang…	LMC Diabetes & Endocrinology Ltd.	Other	3	0	All	2	18 Years and older Â (Adult, Older Adult)	23	18				4000	Observational	0	Observational Model: Cohort|Time Perspective: Retrospective	2	2							0	0	2017-07-28	2017-07-28
119	NCT03093103	Empagliflozin and Renal Oxygenation in Healthy Volunteers	EMPA-REIN	Yes		Completed	4	No Results Available	0	0	Nephropathy	1	0	1	8		Drug: Empagliflozin 10 mg|Drug: Placebo	empagliflozin	E	2	Renal oxygenation|Acute and chronic effects of empagliflozin on diurnal and nocturnal sodium, potassium, uric acid, calcium, phosphate, glucose and lithium clearances after 4 weeks treatment|Acute and chronic effects of empagliflozin on renal resistance indexes and renal volume after 4 weeks treatment|Effects of empagliflozin on 24h blood pressure mesaurements|Effect of body weight on the renal r…	Centre Hospitalier Universitaire Vaudois	Other	3	0	All	2	18 Years to 50 Years Â (Adult)	2	18	50	Phase 2	2	45	Interventional	1	Allocation: Randomized|Intervention Model: Parallel Assignment|Masking: Triple (Participant, Care Provider, Investigator)|Primary Purpose: Basic Science			2	3	3	123	0		0		2017-03-28	2019-07-30
120	NCT02397421	Safety and Effectiveness of SGLT-2 Inhibitors in Patients With Heart Failure and Diabetes	REFORM	Yes		Completed	4	No Results Available	0	0	Heart Failure|Diabetes	2	0	2	6	2	Drug: Dapagliflozin|Drug: Placebo	dapagliflozin	D	2	Change in LV end systolic volume (absolute value and indexed for BSA) or LV end diastolic volume (absolute value and indexed for BSA)|Change in LV mass, LV ejection fraction, RV end diastolic volume, RV end systolic volume, RV ejection fraction, atrial dimensions and volumes, and LV remodelling index (LV mass / LVEDV)|Fluid status (Bioelectrical Impedence Analysis (BIA)|Objective functional capac…	University of Dundee|European Foundation for the Study of Diabetes	Other	3	0	All	2	18 Years to 75 Years Â (Adult, Older Adult)	23	18	75	Phase 4	4	56	Interventional	1	Allocation: Randomized|Intervention Model: Parallel Assignment|Masking: Quadruple (Participant, Care Provider, Investigator, Outcomes Assessor)|Primary Purpose: Treatment			2	3	4	1234	2		0	0	2015-03-25	2018-07-31
121	NCT05465317	Evaluating Comparative Effectiveness of Empagliflozin in Type 2 Diabetes Population With and Without Chronic Kidney Disease		Yes		Completed	4	No Results Available	0	0	Diabetes Mellitus, Type 2	1	0	1	2		Drug: Empagliflozin|Drug: Dipeptidyl Peptidate-4 inhibitors|Drug: Sodium glucose co-transporter-2 inhibitors|Drug: Glucagon-like Peptide-1 Receptor Agonists	empagliflozin	E	13	Composite outcome including: 40% decline in estimated glomerular filtration rate (eGFR), incident end-stage kidney disease (ESKD), all-cause mortality|40% decline in eGFR|Incident end-stage kidney disease (ESKD)|Incident dialysis|Kidney transplant|Composite outcome including: hospitalization for heart failure and all-cause mortality|Incidence of hospitalization for heart failure|All-cause mortali…	Boehringer Ingelheim	Industry	1	1	All	2	18 Years and older Â (Adult, Older Adult)	23	18				30400	Observational	0	Observational Model: Cohort|Time Perspective: Retrospective	2	2							0		2022-07-19	2022-10-12
122	NCT04739215	Effects of SGLT2 Inhibition on the Mechanisms of Cardiac Damage in the Diabetic Patient With HFpEF	CARDIA-STIFF	Yes		Recruiting	2	No Results Available	0	0	Diabetes Mellitus, Type 2|Heart Failure With Preserved Ejection Fraction	2	0	2	2	6	Drug: Dapagliflozin 10 MG [Farxiga]|Drug: Placebo	dapagliflozin	D	2	Functional Main Objective: Impact of iSGLT2 on LV diastolic properties in terms of the change in LV stiffness constant (S+) at the peak of exercise.|Main Structural Objective: Changes in serum levels of procollagen type I C-terminal propertied (PICP, ng/mL)|Changes in LV stiffness constants (S+ and S-).|Changes in the slope, Emax, of the end-systolic pressure-volume relationship|Impact of iSGLT2 …	Hospital General Universitario Gregorio MaraÃ±on|University of Navarra|Instituto de Salud Carlos III|FundaciÃ³n para la InvestigaciÃ³n BiomÃ©dica del Hospital Gregorio Maranon	Other	3	0	All	2	18 Years to 75 Years Â (Adult, Older Adult)	23	18	75	Phase 4	4	62	Interventional	1	Allocation: Randomized|Intervention Model: Parallel Assignment|Masking: Quadruple (Participant, Care Provider, Investigator, Outcomes Assessor)|Primary Purpose: Treatment			2	3	4	1234	2		0		2021-02-04	2021-02-04
123	NCT03151343	SGLT-2 Inhibitor and Myocardial Perfusion, Function and Metabolism in T2 DM Patients at High Cardiovascular Risk	SIMPLE	Yes		Completed	4	No Results Available	0	0	Type2 Diabetes Mellitus	1	0	1	2		Drug: Empagliflozin|Drug: Placebo Oral Tablet	empagliflozin	E	2	Rb-82 PET|Invasive hemodynamics|Echocardiography|GFR|U-alb/crea|24 hour BP|Pulse wave analysis|Insulin resistance|Biomarkers|Questionnaires|Questionnaires, continued|DEXA|Invasive hemodynamics - continued|Adipose tissue|Daily activity	Caroline M Kistorp|Danish Heart Foundation|Herlev and Gentofte Hospital|Rigshospitalet, Denmark	Other	3	0	All	2	18 Years and older Â (Adult, Older Adult)	23	18		Phase 3	3	92	Interventional	1	Allocation: Randomized|Intervention Model: Parallel Assignment|Masking: Quadruple (Participant, Care Provider, Investigator, Outcomes Assessor)|Primary Purpose: Treatment			2	3	4	1234	2		0		2017-05-12	2022-08-18
124	NCT02558270	Effects of SGLT-2 Inhibition on Hepatic Glucose and Energy Metabolism		Yes		Unknown status	8	No Results Available	0	0	Type 2 Diabetes|Metabolically Healthy Controls	2	0	2	2	11	Drug: Dapagliflozin|Drug: Placebo	dapagliflozin	D	2	Change in endogenous glucose production|Change in hepatic gluconeogenesis|Change in hepatic lipid content|Change in hepatic glycogen content|Changes in hepatic ATP concentrations|Changes in hormones involved in hypoglycemia counter regulation	Medical University of Vienna	Other	3	0	All	2	18 Years to 75 Years Â (Adult, Older Adult)	23	18	75	Phase 2	2	20	Interventional	1	Allocation: Randomized|Intervention Model: Parallel Assignment|Masking: Double (Participant, Investigator)|Primary Purpose: Basic Science			2	3	2	13	0		0	0	2015-09-23	2016-09-27
125	NCT02796170	Inhibition of Urinary Angiotensinogen and the Reduction of Blood Pressure by SGLT2 Inhibition in Patients With Type 2 Diabetes		Yes		Completed	4	Has Results	1	1	Type 2 Diabetes|Hypertension	2	0	2	2	12	Drug: Dapagliflozin|Drug: Placebo	dapagliflozin	D	2	Change in Blood Pressure From Baseline to 6 Weeks Measured by ABPM|Change in Urinary AGT Levels From Baseline to 6 Weeks	Tulane University School of Medicine|AstraZeneca|Tulane University	Other|Industry	13	1	All	2	18 Years to 75 Years Â (Adult, Older Adult)	23	18	75	Phase 4	4	11	Interventional	1	Allocation: Randomized|Intervention Model: Crossover Assignment|Masking: Quadruple (Participant, Care Provider, Investigator, Outcomes Assessor)|Primary Purpose: Treatment			2	2	4	1234	2	"Study Protocol and Statistical Analysis Plan", https://ClinicalTrials.gov/ProvidedDocs/70/NCT02796170/Prot_SAP_000.pdf	12	1	2016-06-10	2022-11-01
126	NCT05129722	Polydiuretic Therapy for HFpEF, a Randomised Controlled Trial		Yes		Not yet recruiting	0	No Results Available	0	0	Heart Failure With Preserved Ejection Fraction	1	0	1	6		Drug: Low dose combination polydiuretic therapy|Drug: Comparator monotherapy empagliflozin	empagliflozin	E	14	Feasibility of recruitment and compliance with study protocol (30 participants and 80% participant completion of study protocol)|NT-proBNP|NYHA Class|6-minute Walk Test (6MWT) distance|Systolic and Diastolic Blood Pressure|Body Weight|Haemoglobin A1c|Haemoglobin and haematocrit|Renal Function|Potassium|Total Diuretic Dose|Pill Burden	The George Institute|Victor Chang Cardiac Research Institute|St Vincent's Centre for Applied Medical Research	Other	3	0	All	2	18 Years and older Â (Adult, Older Adult)	23	18		Phase 4	4	30	Interventional	1	Allocation: Randomized|Intervention Model: Parallel Assignment|Masking: Triple (Participant, Care Provider, Investigator)|Primary Purpose: Treatment			2	3	3	123	2		0		2021-11-22	2022-05-04
127	NCT05250752	Reduction of Peritoneal Glucose Uptake With Use of SGLT2 in Humans Undergoing Peritoneal Dialysis Treatment	PRESERVE	Yes		Enrolling by invitation	3	No Results Available	0	0	End Stage Renal Disease|Peritoneal Dialysis Complication	2	0	2	8	8	Drug: Dapagliflozin 10 MG [Farxiga]	dapagliflozin	D	5	Peritoneal glucose uptake (mg/ dL)|Fluid volume (ml)|Plasma glucose level (mg/ dL)|Pharmacokinetics (nmol)|Adverse events (events)	Holbaek Sygehus	Other	3	0	All	2	18 Years and older Â (Adult, Older Adult)	23	18		Phase 2	2	10	Interventional	1	Allocation: N/A|Intervention Model: Single Group Assignment|Masking: None (Open Label)|Primary Purpose: Treatment			0	1	0	0	2		0		2022-02-22	2022-02-22
128	NCT04862858	Educational Intervention to Increase Select Guideline-recommended Cardioprotective Medications in Patients With Diabetes		No	other	Active, not recruiting	1	No Results Available	0		Diabetes Mellitus, Type 2|Cardiovascular Diseases	2	0	2	2	12	0	0	0		Percentage of individuals who initiate guideline-based SGLT2i or GLP-1 RA medications with cardiovascular benefit, excluding combination products, based on administrative claims data|Percentage of individuals adherent to guideline-based SGLT2i or GLP-1 RA medications with cardiovascular benefit, excluding combination products, based on administrative claims data|Percentage of individuals persiste…	Humana Inc.|Boehringer Ingelheim|Humana Healthcare Research, Inc.	Industry|Other	13	Humana, Louisville, Kentucky, United States	All	2	18 Years to 85 Years Â (Adult, Older Adult)	23	18	85	Not Applicable	5	4197	Interventional	1	Allocation: Randomized|Intervention Model: Parallel Assignment|Masking: None (Open Label)|Primary Purpose: Health Services Research			2	3	0		4	"Study Protocol and Statistical Analysis Plan", https://ClinicalTrials.gov/ProvidedDocs/58/NCT04862858/Prot_SAP_000.pdf	12		2021-04-28	2022-05-20
129	NCT04342819	The Effect of empagliFlozin on Platelet Function profilEs in diabetiC patienTs - The EFFECT Study.	EFFECT	Yes		Unknown status	8	No Results Available	0	0	Platelet Dysfunction Due to Drugs	1	0	1	14		Drug: SGLT2 inhibitor	empagliflozin	E	5	Platelet Reaction Units	The University of The West Indies	Other	3	0	All	2	18 Years and older Â (Adult, Older Adult)	23	18		Phase 2|Phase 3	23	25	Interventional	1	Allocation: N/A|Intervention Model: Single Group Assignment|Masking: None (Open Label)|Primary Purpose: Basic Science			0	1	0	0	0		0		2020-04-13	2020-04-13
130	NCT03640221	Ertugliflozin Versus Hydrochlorothiazide in Reducing Sympathetic Neural Overactivity in Patients With Hypertension and Recently-diagnosed Type 2 Diabetes.	Ertugliflozin	Yes		Withdrawn	7	No Results Available	0	1	Hypertension|Diabetes Mellitus, Type 2	2	0	2	12	2	Drug: Ertugliflozin|Drug: Hydrochlorothiazide 12.5mg|Device: Microneurography|Other: SKNA recordings|Other: Static Handgrip|Other: Post-handgrip forearm vascular occlusion|Other: Testing of the Arterial Baroreflex Function	ertugliflozin	Er	4	Muscle sympathetic nerve activity (bursts/minute)|Outcome 2 is the increase in muscle sympathetic nerve activity in bursts/minute induced by static handgrip.|Increase in muscle sympathetic nerve activity induced by post-hand grip forearm vascular occlusion|Change in chest wall skin sympathetic nerve activity in bursts per minute.|Arterial baroreflex gain.	Cedars-Sinai Medical Center|Merck Sharp & Dohme LLC	Other|Industry	13	1	All	2	35 Years to 65 Years Â (Adult, Older Adult)	23	35	65	Phase 4	4	0	Interventional	1	Allocation: Randomized|Intervention Model: Parallel Assignment|Masking: Triple (Participant, Care Provider, Investigator)|Primary Purpose: Treatment			2	3	3	123	2		0	1	2018-08-21	2020-01-14
131	NCT03817463	A Study to Observe the Effectiveness of Empagliflozin, Other SGLT-2 Inhibitors, or DPP-4 Inhibitors in Patients With Type 2 Diabetes		Yes		Completed	4	No Results Available	0	0	Diabetes Mellitus, Type 2	1	0	1	2		Drug: Subjects treated with Empagliflozin or any Sodium-glucose cotransporter-2 (SGLT-2) inhibitor|Drug: Subjects treated with Dipeptidyl peptidase-4 (DPP-4) inhibitor	empagliflozin/SGLT2	E	3	Number of participants hospitalized for heart failure|Number of participants with all-cause mortality|Number of participants with both hospitalization for heart failure and all cause mortality|Number of participants with myocardial infraction (MI), stroke, all cause mortality|Number of participants with Cardiovascular mortality|Number of participants with a composite outcome including hospitaliza…	Boehringer Ingelheim	Industry	1	0	All	2	18 Years and older Â (Adult, Older Adult)	23	18				171808	Observational	0	Observational Model: Cohort|Time Perspective: Prospective	2	1							0		2019-01-25	2022-01-20
132	NCT04819178	Real Life Evaluation of SGLT2 Use in Type 1 Diabetes	RESGUE1	Yes		Withdrawn	7	No Results Available	0	0	Diabetic Ketoacidosis	1	0	1	3			any SGLT2i	SGLT2	5	Diabetic ketoacidosis|Efficacy of treatment|Patient reported outcome|Side effects|Hypoglyceamia	Steno Diabetes Center Copenhagen	Other	3	0	All	2	18 Years to 90 Years Â (Adult, Older Adult)	23	18	90			0	Observational	0	Observational Model: Cohort|Time Perspective: Prospective	2	1							0		2021-03-26	2022-02-28
133	NCT05152940	ERTU-SODIUM: Study on the Effects of Ertugliflozin on Sodium Storage, Interstitial Volume, and Plasma Volume in HFrEF	ERTU-SODIUM	Yes		Recruiting	2	No Results Available	0	0	Heart Failure With Reduced Ejection Fraction|Congestion	2	0	2	6	14	Drug: Ertugliflozin|Drug: Placebo	ertugliflozin	Er	2	Change in the skin water content|Change in skin sodium content|Change in interstitial Fluid|Change in pulmonary fluid|Change in the number of pulmonary Kerley's B-lines|Change in the plasma volume|Change in vascular congestion|Change in left ventricular filling pressures|Change in plasma concentrations of catecholamines|Change in plasma concentrations of aldosterone|Change in plasma concentration…	Icahn School of Medicine at Mount Sinai	Other	3	1	All	2	18 Years and older Â (Adult, Older Adult)	23	18		Phase 4	4	28	Interventional	1	Allocation: Randomized|Intervention Model: Crossover Assignment|Masking: Double (Participant, Investigator)|Primary Purpose: Treatment			2	2	2	13	2		0		2021-12-10	2022-11-08
134	NCT03982381	SGLT2 Inhibitor or Metformin as Standard Treatment of Early Stage Type 2 Diabetes	SMARTEST	Yes		Recruiting	2	No Results Available	0	0	Type 2 Diabetes	1	0	1	2		Drug: Metformin|Drug: Dapagliflozin 10 MG	dapagliflozin	D	3	Time to first occurence of a confirmed composite endpoint of death, myocardial infarction, stroke, heart failure, diabetic nephropathy, retinopathy or foot ulcer.|Ordinal analysis of components of primary endpoint (see above)|Time to first occurence of a confirmed composite endpoint of death, myocardial infarction, stroke, heart failure, diabetic nephropathy, retinopathy or foot ulcer (ICD10 diag…	Uppsala University|Uppsala University Hospital|Swedish Healthcare Regions|Swedish National Board of Health and Welfare|The Swedish National Diabetes Register	Other	3	0	All	2	18 Years and older Â (Adult, Older Adult)	23	18		Phase 4	4	4300	Interventional	1	Allocation: Randomized|Intervention Model: Parallel Assignment|Masking: Single (Outcomes Assessor)|Primary Purpose: Treatment			2	3	1	4	2		0		2019-06-11	2021-04-28
135	NCT02862067	SGLT2 Inhibition in Diabetes and Heart Failure		Yes		Completed	4	No Results Available	0	0	Diabetes Mellitus, Type 2|Heart Failure, Systolic	2	0	2	2	6	Other: Assessment of cardiorespiratory fitness	any SGLT2i	SGLT2	5	SGLT2 inhibition effects on cardiorespiratory fitness (CRF).	Virginia Commonwealth University|American Heart Association	Other	3	1	All	2	18 Years and older Â (Adult, Older Adult)	23	18				18	Observational	0	Observational Model: Cohort|Time Perspective: Prospective	2	1							0	0	2016-08-10	2018-07-16
136	NCT03918148	Gliflozins and Cardiovascular Risk Factors in Type 2 Diabetes (GIOIA)	GIOIA	Yes		Recruiting	2	No Results Available	0	0	Type 2 Diabetes Mellitus	1	0	1	2		Drug: SGLT-2i|Drug: DPP-4i	empagliflozin or dapagliflozin or canagliflozin	EDC	3	Carotid intima-media thickness (CIMT)|Myocardial stiffness indexes|Urinary albumin to creatinine ratio excretion|Weight|Body mass index (BMI)|Waist circumference (WC)|Blood pressure|estimated Glomerular filtration rate (eGFR)	University of Campania "Luigi Vanvitelli"	Other	3	0	All	2	35 Years to 75 Years Â (Adult, Older Adult)	23	35	75			555	Observational	0	Observational Model: Cohort|Time Perspective: Prospective	2	1							0		2019-04-17	2019-04-17
137	NCT05283057	Empagliflozin in Patients With Glomerulonephritis		Yes		Completed	4	No Results Available	0	0	Glomerulonephritis|Proteinuria	2	0	2	8	8	Drug: Empagliflozin 25 MG|Drug: placebo	empagliflozin	E	2	protein to creatinine ratio|Decline of glomerular filtration rate	Kasr El Aini Hospital	Other	3	0	All	2	18 Years to 75 Years Â (Adult, Older Adult)	23	18	75	Phase 3	3	50	Interventional	1	Allocation: Randomized|Intervention Model: Parallel Assignment|Masking: Triple (Participant, Care Provider, Investigator)|Primary Purpose: Treatment			2	3	3	123	2		0		2022-03-16	2022-03-16
138	NCT04193566	Acute Effects of SGLT2 Inhibition on Renal Oxygenation and Autonomic Function in Type 1 Diabetes	Astronaut	Yes		Completed	4	No Results Available	0	0	Nephropathy|Hypoxia|Mitochondrial Alteration|Type 1 Diabetes|Autonomic Neuropathy, Diabetic	5	0	5	8	14	Drug: Forxiga	dapagliflozin	D	5	Change in Renal oxygenation|Change in renal cortical and medullary perfusion|Change in renal artery flow|Change in renal oxygen consumption|Change in peripheral capillary oxygen saturation (SpO2)|Change in blood oxygen partial pressure (PaO2)|Change in arterial blood oxygen saturation|Change in Peripheral Blood Monocyte mitochondrial function|Change in levels of circulating inflammatory markers|C…	Steno Diabetes Center Copenhagen|Glostrup University Hospital, Copenhagen|Novo Nordisk A/S	Other|Industry	13	0	All	2	18 Years and older Â (Adult, Older Adult)	23	18		Phase 4	4	30	Interventional	1	Allocation: Randomized|Intervention Model: Crossover Assignment|Masking: Double (Participant, Investigator)|Primary Purpose: Treatment			2	2	2	13	2	"Study Protocol and Statistical Analysis Plan", https://ClinicalTrials.gov/ProvidedDocs/66/NCT04193566/Prot_SAP_000.pdf	12		2019-12-10	2021-02-03
139	NCT05032001	ORAL ANTIDIABETICS EFFECT ON VISCERAL FAT		Yes		Enrolling by invitation	3	No Results Available	0	0	Abdominal Obesity|Type 2 Diabetes	2	0	2	13	2	Drug: Biguanide, DPP4 inhibitors, SGLT2 inhibitors	empagliflozin or dapagliflozin/metformin	ED	3	Change from baseline in visceral fat measured by bioimpedance in kg at weet twelve	Metabolic Research Unit	Industry	1	0	All	2	18 Years and older Â (Adult, Older Adult)	23	18		Not Applicable	5	30	Interventional	1	Allocation: Randomized|Intervention Model: Parallel Assignment|Masking: None (Open Label)|Primary Purpose: Treatment			2	3	0	0	2		0		2021-09-02	2021-09-09
140	NCT02592421	SGLT2 Inhibition and Stimulation of Endogenous Glucose Production: Protocol 2		Yes		Completed	4	Has Results	1	1	Type II Diabetes Mellitus	1	0	1	2		Drug: Dapagliflozin|Drug: Placebo	dapagliflozin	D	2	Change in Plasma Glucose Concentration|Change in Endogenous Glucose Production (EGP)|Change in Plasma Insulin During Measurement of EGP|Change in Glucagon During EGP Measurement	The University of Texas Health Science Center at San Antonio|National Institute of Diabetes and Digestive and Kidney Diseases (NIDDK)	Other|NIH	23	1	All	2	18 Years to 70 Years Â (Adult, Older Adult)	23	18	70	Phase 3	3	30	Interventional	1	Allocation: Randomized|Intervention Model: Parallel Assignment|Masking: Single (Participant)|Primary Purpose: Treatment			2	3	1	1	2	"Study Protocol and Statistical Analysis Plan", https://ClinicalTrials.gov/ProvidedDocs/21/NCT02592421/Prot_SAP_000.pdf	12	1	2015-10-30	2020-09-17
141	NCT04535960	Incretin and Treatment With Inhibition of Sodium-glucose Cotransporter-2 Combination Insights Into Mechanisms Implicated in Congestive Heart Failure: "NATRIURETIC" Trial	NATRIURETIC	Yes		Unknown status	8	No Results Available	0	0	Type 2 Diabetes Mellitus	1	0	1	2		Drug: Empagliflozin 25 MG + Liraglutide 1.8 MG|Drug: Liraglutide 1.8 MG + Empagliflozin 25 MG	empagliflozin	E	13	Proximal tubular natriuresis|Glomerular Filtration Rate|Systolic blood pressure|Body weight|Arterial stiffness|Systemic vascular resistance|Urinary concentration of the renin-angiotensin aldosterone system (RAAS) markers|Urinary EGF,FGF2,Eotaxin,TGFa,G-CSF,Flt-3L,GM-CSF,Fractalkine,IFNa2,IFNy,GRO,IL10,MCP-3,IL-12P40,MDC,IL-12P70,PDGF-AA,IL-13,PDGF-BB,IL-15,sCD40L,IL-17A,IL-1RA,IL1a,IL9,IL1B,IL2,I…	University Health Network, Toronto	Other	3	0	All	2	18 Years and older Â (Adult, Older Adult)	23	18		Phase 2	2	36	Interventional	1	Allocation: Randomized|Intervention Model: Sequential Assignment|Masking: None (Open Label)|Primary Purpose: Treatment			2	0	0	0	2		0		2020-09-02	2020-09-02
142	NCT03965000	Human Solute Carrier Family 5 Member 2 (SLC5A2) Deficiency and the Glucagon-Incretin Axis		No	other anti-diabetic medications	Unknown status	8	No Results Available	0		Familial Renal Glucosuria|Diabetes Mellitus|Cardiovascular Diseases	3	0	3	8	2	0	0	0		Changes in the glucagon-incretin axis.|Changes in the gene expression	Medical University Innsbruck	Other	3	Medical University Innsbruck, Innsbruck, Tyrol, Austria	All	2	18 Years to 80 Years Â (Adult, Older Adult)	23	18	80			10	Observational	0	Observational Model: Family-Based|Time Perspective: Prospective	3	1							0		2019-05-28	2019-05-29
143	NCT02773368	A Clinical Trial Comparing Glycaemic Control and Safety of Insulin Degludec/Liraglutide (IDegLira) Versus Insulin Glargine (IGlar) as add-on Therapy to SGLT2i in Subjects With Type 2 Diabetes Mellitus	DUALTM IX	No	other	Completed	4	Has Results	1		Diabetes|Diabetes Mellitus, Type 2	2	1	1	2		0x	0	0		Change in HbA1c (Glycosylated Haemoglobin)|Change in Body Weight|Number of Treatment-emergent Severe or BG (Blood Glucose) Confirmed Symptomatic Hypoglycaemic Episodes|Insulin Dose, Total Daily Dose (U)|Change in Fasting Plasma Glucose (FPG)|Number of Treatment-emergent Adverse Events|Responder (Yes/No) for HbA1c Below 7.0%|Responder After 26 Weeks (Yes/No) for: HbA1c < 7.0% Without Weight Gain|R…	Novo Nordisk A/S	Industry	1	Novo Nordisk Investigational Site, Glendale, Arizona, United States|Novo Nordisk Investigational Site, La Jolla, California, United States|Novo Nordisk Investigational Site, Mission Viejo, California, United States|Novo Nordisk Investigational Site, Northridge, California, United States|Novo Nordisk Investigational Site, Palm Springs, California, United States|Novo Nordisk Investigational Site, S…	All	2	18 Years and older Â (Adult, Older Adult)	23	18		Phase 3	3	420	Interventional	1	Allocation: Randomized|Intervention Model: Parallel Assignment|Masking: None (Open Label)|Primary Purpose: Treatment			2	3	0		2	"Study Protocol", https://ClinicalTrials.gov/ProvidedDocs/68/NCT02773368/Prot_000.pdf|"Statistical Analysis Plan", https://ClinicalTrials.gov/ProvidedDocs/68/NCT02773368/SAP_001.pdf	12		2016-05-16	2020-08-11
144	NCT02798744	SGLT-2 Inhibitor Empagliflozin Effects on Appetite and Weight Regulation.	SEESAW	Yes		Completed	4	No Results Available	0	0	Diabetes Mellitus, Type 2	1	0	1	2		Drug: Empagliflozin|Behavioral: Diet|Drug: Placebo	empagliflozin	E	24	Change from baseline in Total PYY at 24 weeks|Change from baseline in Ghrelin at 24 weeks|Change from baseline in GLP-1 to 24 weeks|Change from baseline in appetite perceptions to 24 weeks|Change in Weight (kg) from baseline to 24 weeks|Change in Body composition from baseline to 24 weeks|Change in resting energy expenditure from baseline to 24 weeks|Change in objectively measured Physical Activi…	University of Leicester|Loughborough University|University Hospitals, Leicester	Other	3	0	All	2	30 Years to 75 Years Â (Adult, Older Adult)	23	30	75	Phase 4	4	68	Interventional	1	Allocation: Randomized|Intervention Model: Parallel Assignment|Masking: Quadruple (Participant, Care Provider, Investigator, Outcomes Assessor)|Primary Purpose: Treatment			2	3	4	1234	2		0		2016-06-14	2020-01-30
145	NCT05507892	Renal Mechanism of SGLT2 Inhibition		Yes		Recruiting	2	No Results Available	0	0	Type 2 Diabetes|Diabetic Kidney Disease	2	0	2	2	8	Drug: canagliflozin|Drug: Aminohippurate Sodium Inj 20%	canagliflozin	C	4	Glomerular basement membrane (GBM) width and mesangial expansion|Kidney Transcript Changes|Cortical R2|Medullary R2|Renal Perfusion|Glomerular Filtration Rate (GFR)|Renal Plasma Flow (RPF)	University of Colorado, Denver|Boston Medical Center|University of Michigan|Brigham and Women's Hospital	Other	3	1	All	2	18 Years to 80 Years Â (Adult, Older Adult)	23	18	80	Phase 2	2	40	Interventional	1	Allocation: N/A|Intervention Model: Single Group Assignment|Masking: None (Open Label)|Primary Purpose: Treatment			0	1	0	0	2		0		2022-08-19	2022-11-03
146	NCT04791826	Electronic Alerts for Heart Failure Prevention in Diabetes		No	behavioral test	Recruiting	2	No Results Available	0		Heart Failure|Diabetes Mellitus, Type 2	2	0	2	6	2	0	0	0		Frequency of prescription of SGLT-2i medication at outpatient clinic visits|Adherence of prescription of SGLT-2i medication at outpatient clinic visit	University of Texas Southwestern Medical Center	Other	3	University of Texas Southwestern Medical Center, Dallas, Texas, United States	All	2	18 Years and older Â (Adult, Older Adult)	23	18		Not Applicable	5	1500	Interventional	1	Allocation: Randomized|Intervention Model: Parallel Assignment|Masking: Single (Care Provider)|Primary Purpose: Treatment			2	3	1	2	2		0		2021-03-10	2022-08-26
147	NCT05013112	Ameliorating Metabolic Profiling After Kidney Transplantation (AMPKT)		Yes		Not yet recruiting	0	No Results Available	0	0	Kidney Transplantation|Metabolic Disorder|Metformin|Empagliflozin	4	2	2	8	4	Drug: SGLT2 inhibitor|Drug: Metformin|Other: Placebo	empagliflozin	E	13	The primary outcome was the differences in the visceral-to-subcutaneous fat area ratio over 12 months among three groups.|glycometabolic disorder|lipid metabolism|inflammatory status	West China Hospital	Other	3	0	All	2	18 Years to 65 Years Â (Adult, Older Adult)	23	18	65	Not Applicable	5	105	Interventional	1	Allocation: Randomized|Intervention Model: Parallel Assignment|Masking: None (Open Label)|Primary Purpose: Treatment			2	3	0	0	2		0		2021-08-19	2021-08-19
148	NCT02787551	Efficacy and Safety of the Insulin Glargine/Lixisenatide Fixed Ratio Combination (FRC) Versus GLP-1 Receptor Agonist in Patients With Type 2 Diabetes, With a FRC Extension Period	LixiLan-G	No	other, SGLT2 only as comparator	Completed	4	Has Results	1		Type 2 Diabetes Mellitus	1	0	1	2		0x	0	0		Change From Baseline in Glycated Hemoglobin (HbA1c) to Week 26: Core Period|Change From Baseline in Glycated Hemoglobin (HbA1c) to Week 52: Single Arm Extension Period|Percentage of Participants Reaching HbA1c <7% or <=6.5% at Week 26: Core Period|Percentage of Participants Reaching HbA1c <7 % or <=6.5% at Week 52: Single Arm Extension Period|Change From Baseline in Fasting Plasma Glucose (FPG) t…	Sanofi	Industry	1	Investigational Site Number 8400064, Birmingham, Alabama, United States|Investigational Site Number 8400073, Fountain Hills, Arizona, United States|Investigational Site Number 8400047, Phoenix, Arizona, United States|Investigational Site Number 8400103, Bakersfield, California, United States|Investigational Site Number 8400137, Fresno, California, United States|Investigational Site Number 8400043…	All	2	18 Years and older Â (Adult, Older Adult)	23	18		Phase 3	3	514	Interventional	1	Allocation: Randomized|Intervention Model: Parallel Assignment|Masking: None (Open Label)|Primary Purpose: Treatment			2	3	0		2	"Study Protocol", https://ClinicalTrials.gov/ProvidedDocs/51/NCT02787551/Prot_000.pdf|"Statistical Analysis Plan", https://ClinicalTrials.gov/ProvidedDocs/51/NCT02787551/SAP_001.pdf	12		2016-06-01	2022-03-25
149	NCT04523064	iSGLT2 in Prevention of Acute Kidney Injury in Patients With Diabetes Mellitus Undergoing CABG Extracorporeal On-Pump	POST-CABGDM	Yes		Not yet recruiting	0	No Results Available	0	0	Diabetes Mellitus, Type 2|Coronary Artery Disease|Coronary Artery Bypass Surgery|Acute Kidney Injury	4	1	3	2	12	Drug: Empagliflozin 25 MG	empagliflozin	E	5	Acute kidney injury|Atrial fibrillation|Pulmonary infection|Infection of surgical site|ICU readmission|Need for IV insulin|Myocardial Infarction Type 5	University of Sao Paulo General Hospital	Other	3	0	All	2	18 Years and older Â (Adult, Older Adult)	23	18		Phase 4	4	144	Interventional	1	Allocation: Randomized|Intervention Model: Parallel Assignment|Masking: None (Open Label)|Primary Purpose: Treatment			2	3	0	0	2		0		2020-08-21	2020-09-18
150	NCT02719756	Effect of SGLT-2 Inhibitor Dapagliflozin on Glycemic Variability in Patients With Diabetes Mellitus Type 2		Yes		Unknown status	8	No Results Available	0	0	Diabetes Mellitus|Hypoglycemic Episodes	2	0	2	2	3	Drug: Metformin|Drug: Dapagliflozin|Drug: Metformin up-titration	dapagliflozin	D	3	Dynamics (delta from the baseline) of blood glucose variability - integral index of glycemia (LBGI-HBGI) after 3 months of therapy|Dynamics (delta from the baseline or % decrease of blood glucose level) of blood glucose variability (ADRR) after 3 months of therapy|Dynamics of MAGE after 3 months of therapy|Dynamic of glycaemia parameters: % of normoglycemia time after 3 months of therapy|Dynamic …	Research Clinical Centre of the Russian Railways, JSC	Other	3	0	All	2	18 Years to 74 Years Â (Adult, Older Adult)	23	18	74	Phase 4	4	100	Interventional	1	Allocation: Randomized|Intervention Model: Parallel Assignment|Masking: None (Open Label)			2	3	0	0			0	0	2016-03-25	2016-03-25
151	NCT05606913	A Study of IBI362 in Participants With Type 2 Diabetes		No	other anti-diabetic medications	Not yet recruiting	0	No Results Available	0		Type 2 Diabetes	1	0	1	2		0x	0	0		HbA1c change from baseline at week 28|percent change from baseline in body weigh|Proportion of subjects with HbA1c <7.0% and weight loss â‰¥5% from baseline|Change from baseline in HbA1c (superiority)|Proportion of subjects with HbA1c <7.0%|Safety,Incidence and severity of adverse events and correlation with study drug;|Time to peak plasma concentration (Tmax)|Time to peak plasma concentration (C…	Innovent Biologics (Suzhou) Co. Ltd.	Industry	1	China-Japan Friendship Hospital, Beijing, China	All	2	18 Years and older Â (Adult, Older Adult)	23	18		Phase 3	3	720	Interventional	1	Allocation: Randomized|Intervention Model: Parallel Assignment|Masking: Double (Participant, Investigator)|Primary Purpose: Treatment			2	3	2	13	2		0		2022-11-07	2022-11-07
152	NCT03188887	Treatment of IgA Nephropathy According to Renal Lesions	TIGER	No	other, SGLT2 only as comparator	Active, not recruiting	1	No Results Available	0		IgA Nephropathy	1	0	1	8		0x	0	0		Failure at 24 months|Failure at 6 months|Failure at 12 months|Proportion of patients with persistent severe histological lesions in repeat kidney biopsy at 12 months|Evolution of GFR at 12 months assessed as :- the absolute value of GFR - the absolute difference of GFR from the baseline - the annual degradation (ml/min /1,73m2/year) of GFR during the 12 months|Evolution of GFR at 24 months assess…	Assistance Publique - HÃ´pitaux de Paris	Other	3	HÃ´pital Necker Enfants-malades, Paris, France	All	2	18 Years and older Â (Adult, Older Adult)	23	18		Phase 3	3	62	Interventional	1	Allocation: Randomized|Intervention Model: Parallel Assignment|Masking: None (Open Label)|Primary Purpose: Treatment			2	3	0		2		0		2017-06-16	2022-11-03
153	NCT04796428	GliflOzin in eLderly Diabetic patiENts: A praGmatic Intraclass Evaluation Trial	GOLDEN-AGE	Yes		Not yet recruiting	0	No Results Available	0	0	Diabetes Mellitus, Type 2	1	0	1	2		Drug: Canagliflozin|Drug: Dapagliflozin|Drug: Empagliflozin	canagliflozin	C	13	Primary Objective|Secondary Objectives - HbA1c|Secondary Objectives - body weight|Secondary Objectives - systolic blood pressure|Secondary Objectives - e-GFR|Secondary Objectives - urinary albumin excretion rate|Secondary Objectives - medications|Secondary Objectives - treatment satisfaction|Secondary Objectives - biomarkers	Center for Outcomes Research and Clinical Epidemiology, Italy|Italian Society of Diabetology	Other	3	0	All	2	70 Years to 90 Years Â (Older Adult)	3	70	90	Phase 4	4	1167	Interventional	1	Allocation: Randomized|Intervention Model: Parallel Assignment|Masking: Single (Outcomes Assessor)|Primary Purpose: Treatment			2	3	1	4	2		0		2021-03-12	2021-03-12
154	NCT05570305	Zibotentan and Dapagliflozin in Patients With Type 2 Diabetes and Elevated Albuminuria	ZODIAC	Yes		Enrolling by invitation	3	No Results Available	0	0	Chronic Kidney Diseases	1	0	1	8		Drug: Zibotentan|Drug: Dapagliflozin|Drug: Placebo|Drug: Dapagliflozin and Zibotentan	dapagliflozin, zibotentan	D	124	Change from baseline in albuminuria after 4 weeks combined zibotentan and dapagliflozin treatment versus four weeks treatment with zibotentan alone.|Change in Extracellular Fluid|Change in bodyweight|Change in NT-proBNP|Change in BNP|Change in Glomerular Filtration Rate (GFR)|Change in Extracellular volume (ECV)|Change in hematocrit|Change in systolic and diastolic blood pressure	University Medical Center Groningen|AstraZeneca	Other|Industry	13	1	All	2	18 Years to 75 Years Â (Adult, Older Adult)	23	18	75	Phase 2	2	38	Interventional	1	Allocation: Randomized|Intervention Model: Crossover Assignment|Masking: Quadruple (Participant, Care Provider, Investigator, Outcomes Assessor)|Primary Purpose: Treatment			2	2	4	1234	2		0		2022-10-06	2022-10-20
155	NCT02500186	The Clinical Study to Assess the Effect of the Amount of Carbohydrate Intake and Meals Differing in Glycemic Index (GI) in Patients Treated With a Sodium-dependent Glucose Cotransporter 2 (SGLT2) Inhibitor		Yes		Completed	4	No Results Available	0	0	Diabetes Melltius, Type 2	1	0	1	2		Drug: Luseogliflozin|Other: Meal containing different carbohydrate ratio and GI value	luseogliflozin	L	4	Change in blood glucose level using CGM|Change of Hematologic test (White blood cell) from baseline (Day 1) to Day 15|Change of Hematologic test (Ratio of neutrophils) from baseline (Day 1) to Day 15|Change of Hematologic test (Ratio of lymphocyte) from baseline (Day 1) to Day 15|Change of Hematologic test (Ratio of monocyte) from baseline (Day 1) to Day 15|Change of Hematologic test (Ratio of eo…	Kansai Electric Power Hospital|Medical Corporation Heishinkai OCROM Clinic	Other	3	0	All	2	20 Years to 64 Years Â (Adult)	2	20	64	Not Applicable	5	24	Interventional	1	Allocation: Randomized|Intervention Model: Parallel Assignment|Masking: None (Open Label)|Primary Purpose: Treatment			2	3	0	0	2		0	0	2015-07-16	2018-06-11
156	NCT05241431	Effect of Dapagliflozin on Myocardial and Renal Function Following Aortic Valve Stenosis Intervention	DAPAS	Yes		Recruiting	2	No Results Available	0	0	Aortic Stenosis|Left Ventricle Hypertrophied	2	0	2	12	12	Drug: SGLT2 inhibitor|Drug: Placebo	dapagliflozin	D	2	Composite endpoint of changes in LV mass, systolic function, eGFR, and serum Nt-proBNP|Difference in the change in eGFR|Difference in eGFR|The number of patients with a relative difference of 10 % of myocardial interstitial fibrosis evaluated by the biomarker extracellular volume (ECV) by late enhancement gadolinium by CMR|The number of patients with a >10% decrease in cardiac fibrosis when asses…	University of Aarhus|Aarhus University Hospital	Other	3	0	All	2	18 Years to 85 Years Â (Adult, Older Adult)	23	18	85	Phase 2|Phase 3	23	106	Interventional	1	Allocation: Randomized|Intervention Model: Parallel Assignment|Masking: Quadruple (Participant, Care Provider, Investigator, Outcomes Assessor)|Primary Purpose: Treatment			2	3	4	1234	2		0		2022-02-15	2022-02-15
157	NCT04149067	Study of Real-world Evidence With SGLT2i (Dapagliflozin) and DPP4i (Sitagliptin) in Type 2 Diabetes Patients in Spain		Yes		Completed	4	No Results Available	0	0	Diabetes Mellitus, Type 2	1	0	1	2		Drug: Dapagliflozin|Drug: Sitagliptin	dapagliflozin	D	3	0.5% in Hb1Ac and 1.5 kg in body weight|Evaluate the results due to the use of SGLT2i/DPP4i|Evaluate the security of the treatment	FundaciÃ³n PÃºblica Andaluza para la gestiÃ³n de la InvestigaciÃ³n en Sevilla|AstraZeneca	Other|Industry	13	0	All	2	18 Years to 75 Years Â (Adult, Older Adult)	23	18	75			1080	Observational	0	Observational Model: Cohort|Time Perspective: Retrospective	2	2							0		2019-11-04	2019-11-04
158	NCT05220917	Comparative Effectiveness and Safety of Four Second Line Pharmacological Strategies in Type 2 Diabetes Study	CER-4-T2D	Yes		Active, not recruiting	1	No Results Available	0	0	Cardiovascular Events|Type2 Diabetes|Renal Disease	3	0	3	12	2	Drug: SGLT2 inhibitor|Drug: DPP-4 inhibitor|Drug: GLP-1RA|Drug: 2nd generation SU	empagliflozin or dapagliflozin or canagliflozin or ertugliflozin	EDCEr	3	MACE|Modified MACE|Hospitalization for Heart Failure (HHF) Hospitalization for Heart Failure (HHF)|Myocardial Infarction (MI)|Stroke|Cardiovascular Mortality|All-cause mortality|Coronary revascularization	Brigham and Women's Hospital|Patient-Centered Outcomes Research Institute|VA Boston Healthcare System|McGill University	Other|U.S. Fed	24	1	All	2	18 Years and older Â (Adult, Older Adult)	23	18				781430	Observational	0	Observational Model: Cohort|Time Perspective: Retrospective	2	2						"Study Protocol and Statistical Analysis Plan", https://ClinicalTrials.gov/ProvidedDocs/17/NCT05220917/Prot_SAP_001.pdf	12		2022-02-02	2022-02-18
159	NCT05214573	Second-line Therapies for Patients With Type 2 Diabetes and Moderate Cardiovascular Disease Risk		Yes		Enrolling by invitation	3	No Results Available	0	0	Type 2 Diabetes|Cardiac Disease	2	0	2	2	12	Drug: Glucagon like peptide 1 receptor agonist|Drug: Sodium-glucose cotransporter 2 inhibitor|Drug: Dipeptidyl Peptidase 4 Inhibitor|Drug: Sulfonylurea	any SGLT2i	SGLT2	3	3-point MACE|Expanded MACE and its components|Non-fatal myocardial infarction (MI)|Non-fatal stroke events|All-cause moratality|Severe hypoglycemia|Incident end-stage kidney disease|Treatment for diabetic retinopathy or macular edema|Lower extremity complications|All-cause hospitalization|Severe genitourinary tract infection	Mayo Clinic|Patient-Centered Outcomes Research Institute	Other	3	1	All	2	21 Years and older Â (Adult, Older Adult)	23	21				500000	Observational	0	Observational Model: Cohort|Time Perspective: Retrospective	2	2							0		2022-01-28	2022-09-08
160	NCT05014594	Sodium-glucose Linked Transporter 2 (SGLT-2) Inhibitors in Recurrent Ascites: a Pilot RCT		Yes		Recruiting	2	No Results Available	0	0	Cirrhosis|Ascites Hepatic	2	0	2	9	9	Drug: Dapagliflozin (10Mg Tab) along with standard medical therapy|Drug: Placebo of dapaglifozin along with standard medical therapy	dapagliflozin	D	2	control of ascites at 6-months|Change in eGFR measured by MDRD-6 at 3 months and 6 months|Change in urine output at 2-weeks, 3-months and 6-months|Change in serum sodium (mEq/l) at 2-weeks, 3-months and 6 months|Change in 24-hours urinary sodium (mEq) at 2 weeks, 3 months and 6 months|Change in HbA1c at 3 and 6 months|Change in Child-Turcotte-Pugh (CTP) score at 3 months and 6 months|Change in mo…	Postgraduate Institute of Medical Education and Research	Other	3	0	All	2	18 Years to 70 Years Â (Adult, Older Adult)	23	18	70	Phase 2	2	44	Interventional	1	Allocation: Randomized|Intervention Model: Parallel Assignment|Masking: Quadruple (Participant, Care Provider, Investigator, Outcomes Assessor)|Primary Purpose: Treatment			2	3	4	1234	2		0		2021-08-20	2021-09-05
161	NCT04545411	Combination GRA and SGLT-2i Treatment in Type 1 Diabetes		Yes		Active, not recruiting	1	No Results Available	0	0	Type 1 Diabetes	1	0	1	1		Drug: Dapagliflozin 10 MG [Farxiga]|Drug: REMD-477|Drug: Placebo	dapagliflozin	D	24	Change in Beta-hydroxybutyrate (BHB) Level|Change in Glycemic Control|Change in Vascular Endothelial Function	University of California, San Diego|REMD Biotherapeutics, Inc.|JDRF|The Leona M. and Harry B. Helmsley Charitable Trust	Other|Industry	13	1	All	2	18 Years to 65 Years Â (Adult, Older Adult)	23	18	65	Phase 1|Phase 2	12	12	Interventional	1	Allocation: Randomized|Intervention Model: Crossover Assignment|Masking: Triple (Participant, Care Provider, Investigator)|Primary Purpose: Basic Science			2	2	3	123	0		0		2020-09-11	2022-09-14
162	NCT03979352	Effect of SGLT2i in Conjunction With the Artificial Pancreas on Improving the Glycemia in T1DM in the Outpatient Setting	CLASS17	Yes		Completed	4	No Results Available	0	0	Type1 Diabetes Mellitus	1	0	1	1		Drug: empagliflozin|Device: artificial pancreas	empagliflozin	E	4	Percentage of time spent in sensor glucose target range defined as between 3.9 and 7.8 mmol/L compared between 4- weeks AP on empagliflozin and 4-weeks AP with placebo|Percentage of time spent in sensor glucose target range defined as between 3.9 and 7.8 mmol/L compared between 4- weeks conventional pump therapy on empagliflozin and 4- weeks conventional pump therapy with placebo|Percentage of ti…	Samuel Lunenfeld Research Institute, Mount Sinai Hospital|McGill University Health Centre/Research Institute of the McGill University Health Centre	Other	3	0	All	2	18 Years and older Â (Adult, Older Adult)	23	18		Phase 3	3	28	Interventional	1	Allocation: Randomized|Intervention Model: Crossover Assignment|Masking: Triple (Participant, Care Provider, Investigator)|Primary Purpose: Treatment			2	2	3	123	2		0		2019-06-07	2022-06-07
163	NCT00836225	Safety, Tolerability and Activity Study of Multiple Doses of ISIS-SGLT2Rx in Healthy Volunteers		No	ISIS	Completed	4	No Results Available	0		Type 2 Diabetes Mellitus	1	0	1	2		0	0	0		To evaluate the safety and tolerability of single and multiple doses of ISIS-SGLT2Rx administered subcutaneously|Pharmacokinetic profile all doses and Pharmacodynamics for multi-dose groups	Ionis Pharmaceuticals, Inc.	Industry	1	Center for Human Drug Research, Leiden, Netherlands	All	2	18 Years to 65 Years Â (Adult, Older Adult)	23	18	65	Phase 1	1	103	Interventional	1	Allocation: Randomized|Intervention Model: Parallel Assignment|Masking: Quadruple (Participant, Care Provider, Investigator, Outcomes Assessor)|Primary Purpose: Treatment			2	3	4	1234	2		0		2009-02-04	2012-02-03
164	NCT04027530	Renal Oxygenation, Oxygen Consumption and Hemodynamic Kinetics in Type 2 DIabetes: an Ertugliflozin Study.	ROCKIES	Yes		Recruiting	2	No Results Available	0	0	Type 2 Diabetes Mellitus|Diabetic Kidney Disease|Diabetic Nephropathy|Renal Hypoxia|Renoprotection|SGLT2 Inhibitor|Ertugliflozin	7	3	4	2	8	Drug: Ertugliflozin 15 mg	ertugliflozin	Er	5	Renal oxygenation measured by BOLD-MRI (R2*)|Renal oxygen consumption by PET/CT-scan using 11C-Acetate|Renal hemodynamics|Renal efficiency|Cortical blood flow|Renal arterial blood flow|Acute 24-hour sodium and glucose excretion|Chronic 24-hour sodium and glucose excretion|Renal tubular function: Urinary pH|Renal tubular function: Urine Osmolality|Renal tubular function: sodium transport|Renal dam…	Amsterdam UMC, location VUmc	Other	3	0	All	2	18 Years to 80 Years Â (Adult, Older Adult)	23	18	80	Phase 4	4	40	Interventional	1	Allocation: Randomized|Intervention Model: Crossover Assignment|Masking: Quadruple (Participant, Care Provider, Investigator, Outcomes Assessor)|Primary Purpose: Prevention			2	2	4	1234	1		0		2019-07-22	2021-04-02
165	NCT03871621	Left Ventricular Functional Changes of Uncontrolled Diabetes by Dapagliflozin Treatment Trial	ELUCIDATE	Yes		Unknown status	8	No Results Available	0	0	Type 2 Diabetes Mellitus	1	0	1	2		Drug: Diabetes Medicines|Drug: Dapagliflozin	dapagliflozin	D	4	Cardiac global longitudinal strain (GLS)|Anthropometric measures by body mass index (BMI)|Left ventricle (LV) mass|Left atrial (LA) volume|Epicardial fat thickness (EAT)|Homeostatic Model Assessment of Insulin Resistance, HOMA-IR|Plasma biomarker: N-terminal pro-brain natriuretic peptide (Nt-proBNP)|Plasma biomarker: Fatty acid binding protein (FABP)|Plasma biomarker: Growth differentiation facto…	Mackay Memorial Hospital	Other	3	0	All	2	20 Years to 80 Years Â (Adult, Older Adult)	23	20	80	Phase 4	4	90	Interventional	1	Allocation: Randomized|Intervention Model: Parallel Assignment|Masking: None (Open Label)|Primary Purpose: Treatment			2	3	0	0	2		0		2019-03-12	2019-03-12
166	NCT04242758	Phthalates Exposure in Type 2 Diabetic Patients and Diuretic Therapy	PURITY	Yes		Unknown status	8	No Results Available	0	0	Renal Function Disorder|Glucose Metabolism Disorders	2	0	2	8	3	Drug: Dapagliflozin 10 MG|Drug: Hydrochlorothiazide 12.5mg	dapagliflozin	D	4	Urinary Phthalates concentration|Fasting glucose|Glycated Haemoglobin|Renal function|Macrovascular events|Albumin excretion	University of Pisa	Other	3	0	All	2	18 Years to 85 Years Â (Adult, Older Adult)	23	18	85	Phase 4	4	30	Interventional	1	Allocation: Randomized|Intervention Model: Parallel Assignment|Masking: None (Open Label)|Primary Purpose: Other			2	3	0	0	3		0		2020-01-27	2020-01-27
167	NCT04860011	DAPAgliflozin Versus Thiazide Diuretic in Patients With Heart Failure and Diuretic RESISTance	DAPA RESIST	Yes		Recruiting	2	No Results Available	0	0	Heart Failure	1	0	1	6		Drug: Dapagliflozin 10 MG Oral Tablet|Drug: Metolazone Tablets	dapagliflozin	D	4	Diuretic effect|Change in congestion measured by ultrasound|Change in weight (as a measure of loop diuretic efficiency)	NHS Greater Glasgow and Clyde|University of Glasgow	Other	3	0	All	2	18 Years and older Â (Adult, Older Adult)	23	18		Phase 3	3	120	Interventional	1	Allocation: Randomized|Intervention Model: Parallel Assignment|Masking: None (Open Label)|Primary Purpose: Treatment			2	3	0	0	2		0		2021-04-26	2021-04-29
168	NCT02610088	Effect of Dapagliflozin on Vascular Functions in Patients With Type 2 Diabetes Compared to Gliclazide		Yes		Completed	4	No Results Available	0	0	Diabetes	1	0	1	2		Drug: Dapagliflozin|Drug: Gliclazide	dapagliflozin	D	3	Vascular function assessed by Flow-mediated vasodilation (FMD)|Change of blood pressure|Lipid metabolism assessed by triglyceride, low density lipoprotein-cholesterol and high density lipoprotein-cholesterol|Inflammatory markers assessed by hsCRP|Change of body composition assessed by bioelectrical impedance analysis (BIA) methods|Glucose metabolism assessed by glycated hemoglobin and fasting pla…	Seoul National University Bundang Hospital	Other	3	0	All	2	40 Years to 70 Years Â (Adult, Older Adult)	23	40	70	Phase 4	4	32	Interventional	1	Allocation: Randomized|Intervention Model: Parallel Assignment|Masking: Triple (Participant, Investigator, Outcomes Assessor)|Primary Purpose: Treatment			2	3	3	134	2		0		2015-11-20	2018-09-11
169	NCT03878459	Dapagliflozin Plus Pioglitazone in T1DM		No	other anti-diabetic medications	Recruiting	2	No Results Available	0		Type 1 Diabetes Mellitus	1	0	1	1		0x	0	0		Decrease in HbA1c|plasma ketones|insulin dose	The University of Texas Health Science Center at San Antonio	Other	3	University Health System Texas Diabetic Institute, San Antonio, Texas, United States|Endocrinology and Diabetes Center, Rambam Medical Center, Haifa, Israel	All	2	18 Years and older Â (Adult, Older Adult)	23	18		Phase 4	4	120	Interventional	1	Allocation: Randomized|Intervention Model: Parallel Assignment|Masking: Double (Participant, Investigator)|Primary Purpose: Treatment			2	3	2	13	2		0		2019-03-18	2022-02-04
170	NCT04333823	Adolescent Type 1 Diabetes Treatment With SGLT2i for hyperglycEMia & hyPerfilTration Trial	ATTEMPT	Yes		Recruiting	2	No Results Available	0	0	Diabetes Mellitus, Type 1	1	0	1	1		Drug: Dapagliflozin 5mg|Drug: Placebo	dapagliflozin	D	2	Measured Glomerular Filtration Rate (mGFR)|Glycated Hemoglobin A1c (HbA1c)|Adverse events|Diabetes Ketoacidosis (DKA)|Hypoglycemic events|Urinary and Genitourinary Tract Infections|Blood Glucose Profile|Glycemic Variability|Weight|Body Mass Index (BMI)|Maturation|Total Daily Insulin Dose (TDID)	The Hospital for Sick Children|Canadian Institutes of Health Research (CIHR)|Juvenile Diabetes Research Foundation	Other	3	1	All	2	12 Years to 18 Years Â (Child, Adult)	12	12	18	Phase 3	3	100	Interventional	1	Allocation: Randomized|Intervention Model: Parallel Assignment|Masking: Quadruple (Participant, Care Provider, Investigator, Outcomes Assessor)|Primary Purpose: Treatment			2	3	4	1234	2		0		2020-04-03	2022-11-02
171	NCT04662723	Multicentre Clinical Study to Evaluate the Effect of Personalized Therapy on Patients With Immunoglobulin A Nephropathy.	CLIgAN	Yes		Not yet recruiting	0	No Results Available	0	0	Glomerulonephritis|Immunoglobulin A Nephropathy	2	0	2	8	8	Drug: Corticosteroid|Drug: Renin-angiotensin sytem blockers|Drug: Sodium-glucose cotransporter 2 inhibitor	empagliflozin or dapagliflozin or canagliflozin	EDC	4	-Proteinuria reduction within 6 months in IgAN patients with active renal lesions|Proteinuria reduction within 6 months in IgAN patients with active renal lesions|Proteinuria reduction within 6 months in IgAN patients with chronic renal lesions|Proteinuria reduction within 6 months in IgAN with chronic renal lesions|eGFR slope change in IgAN patients with active renal lesions|eGFR slope change in…	Fondazione Schena|University of Bari	Other	3	0	All	2	18 Years and older Â (Adult, Older Adult)	23	18		Phase 4	4	878	Interventional	1	Allocation: Randomized|Intervention Model: Parallel Assignment|Masking: None (Open Label)|Primary Purpose: Treatment			2	3	0	0	2		0		2020-12-10	2021-10-14
172	NCT04956263	A Comparison of Postprandial Glucose After a MMTT, and the Metabolic Effects of Insulin Withdrawal in a Crossover Study in Subjects With Type 1 Diabetes		Yes		Completed	4	No Results Available	0	0	Diabetes|Diabetes Mellitus, Type 1|Type1diabetes|Diabetes Mellitus	4	3	1	1		Drug: YG1699|Drug: Dapagliflozin	YG1699	YG1699	1	Concentration-time curve in plasma glucose (AUC(0-120min) )|Objectives for MMTT|Objectives for Insulin Withdrawal|Objectives for Insulin Requirements	Youngene Therapeutics Inc., Ltd.|ProSciento	Industry|Other	13	1	All	2	18 Years to 60 Years Â (Adult)	2	18	60	Phase 2	2	19	Interventional	1	Allocation: Randomized|Intervention Model: Crossover Assignment|Masking: Quadruple (Participant, Care Provider, Investigator, Outcomes Assessor)|Primary Purpose: Treatment			2	2	4	1234	2		0		2021-07-09	2022-07-28
173	NCT05526157	An Observational Study, Called FINEGUST, to Learn More About How People With Chronic Kidney Disease and Type 2 Diabetes Are Treated and How the Introduction of New Treatment Options, Like Finerenone, Impacts Clinical Practice	FINEGUST	No	other anti-diabetic medications	Active, not recruiting	1	No Results Available	0		Chronic Kidney Disease|Type 2 Diabetes Mellitus	2	0	2	8	2	0x	0	0		Descriptive summary of baseline patient characteristics|Descriptive summary of patient comorbidities|Descriptive summary of patient comedications|Descriptive summary of changes over time in treatments in the new-user cohorts|Descriptive summary of temporal changes in the baseline characteristics of medication-specific cohorts	Bayer	Industry	1	Optum CDM, Eden Prairie, Minnesota, United States|Many Locations, Multiple Locations, Denmark|Many Locations, Multiple Locations, Japan|Many Locations, Multiple Locations, Netherlands|Many Locations, Multiple Locations, Spain|Many Locations, Multiple Locations, United Kingdom	All	2	18 Years and older Â (Adult, Older Adult)	23	18				50000	Observational	0	Observational Model: Cohort|Time Perspective: Retrospective	2	2							0		2022-09-02	2022-10-12
174	NCT02695121	Cancer in Patients on Dapagliflozin and Other Antidiabetic Treatment		Yes		Recruiting	2	No Results Available	0	0	Breast Cancer|Bladder Cancer	2	0	2	10	10		dapagliflozin	D	5	Incidence of breast cancer|Incidence of bladder cancer|Incidence of compsite cancer outcomes	AstraZeneca	Industry	1	1	All	2	Child, Adult, Older Adult	123					1125000	Observational	0	Observational Model: Cohort|Time Perspective: Retrospective	2	2							0		2016-03-01	2022-11-03
175	NCT03249506	Cardiovascular Outcomes in Participants With Type 2 Diabetes Mellitus (T2DM)		Yes		Completed	4	No Results Available	0	0	Diabetes Mellitus, Type 2	1	0	1	2		Drug: Canagliflozin|Drug: Empagliflozin|Drug: Dapagliflozin|Drug: Dipeptidyl Peptidase-4 Inhibitor (DPP-4)|Drug: Glucagon-Like Peptide-1 Agonist (GLP-1)|Drug: Thiazolidinedione (TZD)|Drug: Sulfonylureas|Drug: Insulin	canagliflozin	C	13	Incidence Rate of the Composite of All-cause Mortality (ACM) or Hospitalization for Heart Failure (HF)|Incidence Rate of All-Cause Mortality|Incidence Rate of Hospitalization for HF|Incidence Rate of Major Adverse Cardiovascular Events (MACE)|Incidence Rate of Composite of MACE or Hospitalization for HF|Incidence Rate of Non-fatal stroke|Incidence Rate of Non-Fatal Myocardial Infarction|Percentag…	Janssen Research & Development, LLC	Industry	1	1	All	2	18 Years and older Â (Adult, Older Adult)	23	18				25358	Observational	0	Observational Model: Cohort|Time Perspective: Retrospective	2	2							0	0	2017-08-15	2017-11-21
176	NCT03168295	PROTOCOL 3: Role of the Renal Nerves in the Increase in EGP in Response to Glucosuria		Yes		Completed	4	Has Results	1	1	Diabetes Mellitus, Type 2	1	0	1	2		Drug: Dapagliflozin 10mg then Placebo Oral Tablet|Drug: Placebo Oral Tablet then Dapagliflozin 10mg	dapagliflozin	D	12	Change in Endogenous Glucose Production (EGP)|Change in Fasting Plasma Glucose|Change in Fasting Plasma Insulin	The University of Texas Health Science Center at San Antonio|National Institutes of Health (NIH)|National Institute of Diabetes and Digestive and Kidney Diseases (NIDDK)	Other|NIH	23	1	All	2	18 Years to 70 Years Â (Adult, Older Adult)	23	18	70	Phase 4	4	34	Interventional	1	Allocation: Randomized|Intervention Model: Crossover Assignment|Masking: None (Open Label)|Primary Purpose: Basic Science			2	2	0	0	0	"Study Protocol and Statistical Analysis Plan", https://ClinicalTrials.gov/ProvidedDocs/95/NCT03168295/Prot_SAP_000.pdf	12	1	2017-05-30	2020-09-17
177	NCT03959501	Metabolic Responses of Dapagliflozin vs Sitagliptin in T2DM Patients Inadequately Controlled With Insulin Therapy		Yes		Completed	4	No Results Available	0	0	Type 2 Diabetes|Ketonemia	2	0	2	2	4	Drug: Dapagliflozin 10 mg|Drug: Sitagliptin 100mg	dapagliflozin	D	3	Change in serum ketone levels after treatment|Change in fasting glucose|Change in glycated haemoglobin|Change in body weight|Change in blood pressure|Change in fasting lipid|Change in free fatty acid levels|Change in fasting glucagon levels|Change in homeostasis model assessment 2 steady-state beta-cell function	The University of Hong Kong	Other	3	0	All	2	21 Years to 75 Years Â (Adult, Older Adult)	23	21	75	Phase 4	4	60	Interventional	1	Allocation: Randomized|Intervention Model: Parallel Assignment|Masking: None (Open Label)|Primary Purpose: Treatment			2	3	0	0	2		0		2019-05-22	2021-04-29
178	NCT05469659	Effect of Tofogliflozin on UACR Compared to Metformin Hydrochloride in Diabetic Kidney Disease (TRUTH-DKD)	TRUTH-DKD	Yes		Recruiting	2	No Results Available	0	0	T2DM (Type 2 Diabetes Mellitus)|Metformin|SGLT2-Inhibitors	3	2	1	2		Drug: Tofogliflozin|Drug: Metformin	tofogliflozin	T	3	Urine albumin-to-creatinine ratio (UACR)|Change slope in eGFR|HbA1c|Body weight|Systolic / diastolic blood pressure|Total serum proteins|Serum albumin|Uric acid|Hematocrit|Hemoglobin|Red blood cell count|Pulse rate|Triglyceride|Low-density lipoprotein|High-density lipoprotein|Albuminuria class	Shinshu University|Kowa Company, Ltd.	Other|Industry	13	0	All	2	20 Years and older Â (Adult, Older Adult)	23	20		Phase 2	2	120	Interventional	1	Allocation: Randomized|Intervention Model: Parallel Assignment|Masking: None (Open Label)|Primary Purpose: Treatment			2	3	0	0	2		0		2022-07-22	2022-07-22
179	NCT03086330	Efficacy and Safety of Semaglutide Once-weekly Versus Placebo as add-on to SGLT-2i in Subjects With Type 2 Diabetes Mellitus	SUSTAIN 9	No	other anti-diabetic medications	Completed	4	Has Results	1		Diabetes|Diabetes Mellitus, Type 2	2	1	1	2		0x	0	0		Change in HbA1c|Change in Body Weight (kg)|Change in Fasting Plasma Glucose (FPG)|Change in Self-measured Plasma Glucose (SMPG), 7-point Profile: Mean 7-point Profile|Change in Self-measured Plasma Glucose (SMPG), 7-point Profile: Mean Post Prandial Increment (Over All Meals)|Change in Fasting Blood Lipid, Total Cholesterol|Change in Fasting Blood Lipid, Low-density Lipoprotein (LDL) Cholesterol|…	Novo Nordisk A/S	Industry	1	Novo Nordisk Investigational Site, Andalusia, Alabama, United States|Novo Nordisk Investigational Site, Anniston, Alabama, United States|Novo Nordisk Investigational Site, Glendale, Arizona, United States|Novo Nordisk Investigational Site, Phoenix, Arizona, United States|Novo Nordisk Investigational Site, Tempe, Arizona, United States|Novo Nordisk Investigational Site, Little Rock, Arkansas, Unit…	All	2	18 Years and older Â (Adult, Older Adult)	23	18		Phase 3	3	302	Interventional	1	Allocation: Randomized|Intervention Model: Parallel Assignment|Masking: Double (Participant, Investigator)|Primary Purpose: Treatment			2	3	2	13	2	"Study Protocol and Statistical Analysis Plan", https://ClinicalTrials.gov/ProvidedDocs/30/NCT03086330/Prot_SAP_000.pdf	12		2017-03-22	2021-07-02
180	NCT05138575	SGLT2i and KNO3 in HFpEF - The SAK HFpEF Trial		Yes		Recruiting	2	No Results Available	0	0	Heart Failure With Preserved Ejection Fraction	1	0	1	6		Drug: Empagliflozin + Potassium Chloride|Drug: Empagliflozin + Potassium Nitrate|Drug: Potassium Chloride + Placebo for Empagliflozin	empagliflozin	E	123	Submaximal Exercise Endurance|Intramuscular Perfusion|VO2 Kinetics|VO2 Efficiency|Vasodilatory Reserve|Venous Substrate Concentration|Respiratory Exchange Ratio|KCCQ Overall Summary Score|Ambulatory Physical Activity|Muscle Tissue Respirometry|Muscle Proteome|Muscle Metabolome|Skeletal Muscle Oxidative Capacity	University of Pennsylvania	Other	3	1	All	2	18 Years to 90 Years Â (Adult, Older Adult)	23	18	90	Phase 2	2	53	Interventional	1	Allocation: Randomized|Intervention Model: Crossover Assignment|Masking: Quadruple (Participant, Care Provider, Investigator, Outcomes Assessor)|Primary Purpose: Treatment			2	2	4	1234	2	"Study Protocol and Statistical Analysis Plan", https://ClinicalTrials.gov/ProvidedDocs/75/NCT05138575/Prot_SAP_000.pdf|"Informed Consent Form", https://ClinicalTrials.gov/ProvidedDocs/75/NCT05138575/ICF_001.pdf	123		2021-12-01	2022-05-26
181	NCT05047471	To Improve the Ability of Early Screening and Diagnosis in Patients With Diabetic Nephropathy		Yes		Enrolling by invitation	3	No Results Available	0	0	Diabetic Kidney Disease	1	0	1	8			any SGLT2i	SGLT2	5	Prevalence of DKD|Awareness rate|Screening rate|Prescription proportion of various anti-diabetic drugs for patients with DKD|risk factors of albuminuria: medication categories|risk factors of albuminuria: Course of disease|risk factors of albuminuria: Age|risk factors of albuminuria: Current smoking|risk factors of albuminuria: gender|risk factors of albuminuria: Drinking|risk factors of albuminu…	Yiming Mu|Beijing Great Physician Commonweal Foundation	Other	3	0	All	2	18 Years and older Â (Adult, Older Adult)	23	18				10000	Observational	0	Observational Model: Cohort|Time Perspective: Prospective	2	1							0		2021-09-17	2022-05-27
182	NCT05210517	SGLT2 Inhibition: Uric Acid Excretion Study	UREX	Yes		Completed	4	No Results Available	0	0	Type 2 Diabetes	1	0	1	2		Drug: Empagliflozin 25 MG|Drug: Benzbromaron|Drug: Empagliflozin 25 MG + benzbromarone 100 mg	empagliflozin	E	14	plasma uric acid|Fractional uric acid excretion|urinary glucose levels	Amsterdam UMC, location VUmc	Other	3	0	All	2	Child, Adult, Older Adult	123			Phase 4	4	10	Interventional	1	Allocation: Randomized|Intervention Model: Crossover Assignment|Masking: None (Open Label)|Primary Purpose: Treatment			2	2	0	0	2		0		2022-01-27	2022-01-27
183	NCT04818034	The Effect of Sodium-glucose Cotransporter (SGLT) 2 Inhibitors on Cystine Stone Formation: A Preliminary Study		Yes		Recruiting	2	No Results Available	0	0	Cystinuria	1	0	1	8		Drug: Dapagliflozin	dapagliflozin	D	5	Change in cysteine level in freshly voided urine	University of California, San Francisco	Other	3	1	All	2	18 Years and older Â (Adult, Older Adult)	23	18		Phase 2	2	10	Interventional	1	Allocation: N/A|Intervention Model: Single Group Assignment|Masking: None (Open Label)|Primary Purpose: Treatment			0	1	0	0	2		0		2021-03-26	2022-10-06
184	NCT03556033	Effect of Dapagliflozin on IAH in T1DM		Yes		Completed	4	No Results Available	0	0	Diabetes Mellitus, Type 1|Hypoglycemia|Hypoglycemia Unawareness	3	0	3	1	3	Drug: Dapagliflozin|Drug: Placebo oral capsule	dapagliflozin	D	2	Symptom score in response to insulin-induced hypoglycaemia|Counterregulatory hormone responses to insulin-induced hypoglycaemia|Time until glycaemic recovery from hypoglycaemia|Maximal glucose excursion post-hypoglycaemia|Time until glucose peak post-hypoglycaemia|Area under the glucose concentration curve post-hypoglycaemia|Number of severe hypoglycaemic events during follow-up|Number of nocturn…	Radboud University Medical Center	Other	3	0	All	2	18 Years to 75 Years Â (Adult, Older Adult)	23	18	75	Phase 2	2	15	Interventional	1	Allocation: Randomized|Intervention Model: Crossover Assignment|Masking: Quadruple (Participant, Care Provider, Investigator, Outcomes Assessor)|Primary Purpose: Treatment			2	2	4	1234	2		0		2018-06-14	2020-03-23
185	NCT02891954	Genetics of Response to Canagliflozin		Yes		Enrolling by invitation	3	No Results Available	0	0	Diabetes Mellitus, Type 2	1	0	1	2		Drug: Canagliflozin	canagliflozin	C	5	Urinary glucose excretion (during the time interval 24-48 hours after first administration of canagliflozin)|Bone-related biomarkers|Ketosis-related biomarkers|Serum uric acid	University of Maryland, Baltimore|National Institute of Diabetes and Digestive and Kidney Diseases (NIDDK)	Other|NIH	23	0	All	2	18 Years and older Â (Adult, Older Adult)	23	18		Phase 1	1	700	Interventional	1	Allocation: N/A|Intervention Model: Single Group Assignment|Masking: None (Open Label)|Primary Purpose: Basic Science			0	1	0	0	0		0		2016-09-08	2022-11-10
186	NCT04375943	Clinical and Echocardiographic Management of Patients With Heart Failure and Diabetes: SCODIAC Follow up Study		Yes		Completed	4	No Results Available	0	0	Diabetes|Heart Failure	2	0	2	2	6	Drug: Antidiabetic	non-specified SGLT2i	SGLT2	5	Total Cholesterol, LDL, HDL Triglycerides, Creatinine|B-type natriuretic peptide (BNP)|HbA1c|Ejection Fraction|Left Ventricular End-Diastolic Volume Index (LV-EDVi), Left Ventricular End-Systolic Volume Index (LV-ESVi), Left Atrial Volume Index (LAVi)|E velocity, A velocity,E' velocity	Federico II University	Other	3	0	All	2	65 Years to 90 Years Â (Older Adult)	3	65	90			406	Observational	0	Observational Model: Other|Time Perspective: Retrospective	4	2							0		2020-05-06	2020-05-06
187	NCT02105792	PROMASTER - PROspective Cohort MRC ABPI STratification and Extreme Response Mechanism in Diabetes	PROMASTER	No	other anti-diabetic medications	Completed	4	No Results Available	0		Diabetes	1	0	1	2		multiple antidiabetic	0	0		Response to diabetes therapy|Collection of samples for analysis of potential biomarkers	Royal Devon and Exeter NHS Foundation Trust|University of Exeter|King's College London|King's College Hospital NHS Trust|University of Glasgow|NHS Greater Glasgow and Clyde|Newcastle University|Newcastle-upon-Tyne Hospitals NHS Trust|Oxford University Hospitals NHS Trust	Other	3	University of Exeter, Exeter, Devon, United Kingdom|Oxford University Hospitals NHS Trust, Oxford, Oxfordshire, United Kingdom|University of Newcastle, Newcastle upon Tyne, Tyne And Wear, United Kingdom|University of Glasgow, Glasgow, United Kingdom|King's College University of London, London, United Kingdom	All	2	18 Years to 90 Years Â (Adult, Older Adult)	23	18	90			820	Observational	0	Observational Model: Cohort|Time Perspective: Prospective	2	1							0		2014-04-07	2018-06-21
188	NCT04035031	Effects of Dapagliflozin on Hormonal Glucose Homeostasis in Type 1 Diabetes		Yes		Completed	4	No Results Available	0	0	Diabetes Mellitus, Type 1	1	0	1	1		Drug: Forxiga 10mg|Drug: Placebo	dapagliflozin	D	2	Area under the curve for glucagon-like peptide I in oral glucose tolerance test clamp|Area under the curve for glucagon-like peptide I in euglycemic, hyperinsulinemic clamp|Area under the curve for ketone body concentrations in euglycemic, hyperinsulinemic clamp following dapagliflozin compared with placebo|Area under the curve for ketone body concentrations in oral glucose tolerance test clamp f…	University Hospital Inselspital, Berne	Other	3	0	All	2	18 Years to 65 Years Â (Adult, Older Adult)	23	18	65	Phase 3	3	13	Interventional	1	Allocation: Randomized|Intervention Model: Crossover Assignment|Masking: None (Open Label)|Primary Purpose: Other			2	2	0	0	3		0		2019-07-29	2021-03-26
189	NCT01029704	Safety and Efficacy Study of EGT0001442 in Subjects With Type 2 Diabetes Mellitus		Yes		Completed	4	Has Results	1	0	Diabetes Mellitus Type 2	1	0	1	2		Drug: EGT0001442|Drug: Placebo capsules to match EGT0001442	bexagliflozin	B	2	Changes in Fasting Plasma Glucose (FPG) From Baseline at Week 4 for Segment 2 of the Study|Pharmacokinetics of EGT0001442 (Cmax) at 4 Dose Levels at Week 4|Pharmacokinetics of EGT0001442 (AUC 0-t and 0-24) at 4 Dose Levels at Week 4|Change in the Body Weight From Baseline at Week 4|Changes in Hemoglobin A1c (HbA1c) From Baseline at Week 4|Change in Urinary Glucose Excretion From Baseline to Day 1…	Theracos	Industry	1	1	All	2	18 Years to 70 Years Â (Adult, Older Adult)	23	18	70	Phase 2	2	151	Interventional	1	Allocation: Randomized|Intervention Model: Parallel Assignment|Masking: Quadruple (Participant, Care Provider, Investigator, Outcomes Assessor)|Primary Purpose: Treatment			2	3	4	1234	2	"Statistical Analysis Plan", https://ClinicalTrials.gov/ProvidedDocs/04/NCT01029704/SAP_000.pdf	2	0	2009-12-10	2021-06-16
190	NCT03951805	A Research Study to Compare Two Types of Insulin: Insulin 287 and Insulin Glargine in People With Type 2 Diabetes Who Have Not Used Insulin Before		No	other anti-diabetic medications	Completed	4	Has Results	1		Diabetes Mellitus, Type 2	1	0	1	2		0x	0	0		Percentage of Time in Target Range (TIR) 3.9-10.0 Millimoles Per Liter (mmol/L) (70-180 Milligrams Per Deciliter (mg/dL) Measured Using CGM (Continuous Glucose Monitoring)|Change in HbA1c (Glycated Haemoglobin)|Change in Fasting Plasma Glucose (FPG)|Change in Body Weight|Weekly Insulin Dose|Number of Treatment Emergent Adverse Events (TEAEs)|Number of Severe Hypoglycaemic Episodes (Level 3)|Numbe…	Novo Nordisk A/S	Industry	1	Novo Nordisk Investigational Site, Anaheim, California, United States|Novo Nordisk Investigational Site, Lancaster, California, United States|Novo Nordisk Investigational Site, Roswell, Georgia, United States|Novo Nordisk Investigational Site, Statesboro, Georgia, United States|Novo Nordisk Investigational Site, Las Vegas, Nevada, United States|Novo Nordisk Investigational Site, West Seneca, New …	All	2	18 Years to 75 Years Â (Adult, Older Adult)	23	18	75	Phase 2	2	205	Interventional	1	Allocation: Randomized|Intervention Model: Parallel Assignment|Masking: None (Open Label)|Primary Purpose: Treatment			2	3	0		2	"Study Protocol", https://ClinicalTrials.gov/ProvidedDocs/05/NCT03951805/Prot_000.pdf|"Statistical Analysis Plan", https://ClinicalTrials.gov/ProvidedDocs/05/NCT03951805/SAP_001.pdf	12		2019-05-15	2021-04-05
191	NCT00924053	Safety, Tolerability and Pharmacokinetics Study of EGT0001474 in Subjects With Type 2 Diabetes		Yes		Completed	4	Has Results	1	0	Diabetes Mellitus Type 2	1	0	1	2		Drug: EGT0001474|Drug: Placebo	bexagliflozin	B	2	Safety and Tolerability of EGT0001474|AUC 0-t|AUC0-24|AUC Inf|Cmax|Tmax|Î»z|t1/2|CL/F|Vz/F	Theracos	Industry	1	1	All	2	18 Years to 70 Years Â (Adult, Older Adult)	23	18	70	Phase 1	1	24	Interventional	1	Allocation: Randomized|Intervention Model: Parallel Assignment|Masking: Quadruple (Participant, Care Provider, Investigator, Outcomes Assessor)|Primary Purpose: Treatment			2	3	4	1234	2		0	0	2009-06-18	2019-06-17
192	NCT03464045	Empa PASS on Urinary Tract Malignancies		Yes		Active, not recruiting	1	No Results Available	0	0	Diabetes Mellitus, Type 2	1	0	1	2		Drug: empagliflozin|Drug: DPP-4 inhibitors|Drug: SGLT-2 inhibitors	empagliflozin	E	13	occurence of urinary tract cancer|occurence of bladder cancer|occurence of renal cancer|occurence of other urinary tract cancers	Boehringer Ingelheim|Eli Lilly and Company	Industry	1	0	All	2	18 Years and older Â (Adult, Older Adult)	23	18				98000	Observational	0	Observational Model: Cohort|Time Perspective: Prospective	2	1							0		2018-03-13	2022-10-10
193	NCT03204799	Metagenomic Analysis of Human Gut Microbiota in Patients With Metabolic Diseases Including Diabetes		Yes		Unknown status	8	No Results Available	0	0	Type 2 Diabetes Mellitus|Dyslipidemias	2	0	2	2	4	Other: Metformin|Drug: SGLT2 inhibitor|Drug: ezetimibe	non-specified SGLT2i	SGLT2	34	Metagenomic profile change|blood glucose change	Yonsei University	Other	3	0	All	2	19 Years and older Â (Adult, Older Adult)	23	19				150	Observational	0	Observational Model: Cohort|Time Perspective: Prospective	2	1							0		2017-07-02	2019-01-10
194	NCT04906213	CardioRenal Effects of SGLT2 Inhibition in Kidney Transplant Recipients	CREST-KT	Yes		Recruiting	2	No Results Available	0	0	Kidney Transplant; Complications|Diabetes Mellitus, Type 2	2	0	2	8	2	Drug: Empagliflozin10Mg Tab|Drug: Placebo	empagliflozin	E	2	Change in kidney function as measured by eGFR|Change in kidney function as measured by albuminuria|Change in cardiac structure|Change in blood insulin level|Change in fasting blood sugar|Number of Urinary Tract infections|Number of Genital infections|Change in kidney biopsy as measured by percentage of interstitial fibrosis|Changes in Hemoglobin A1C as measured by blood work	Duke University	Other	3	1	All	2	18 Years and older Â (Adult, Older Adult)	23	18		Phase 2	2	72	Interventional	1	Allocation: Randomized|Intervention Model: Parallel Assignment|Masking: Triple (Participant, Care Provider, Investigator)|Primary Purpose: Prevention			2	3	3	123	1		0		2021-05-28	2022-09-27
195	NCT04238702	Renohemodynamic Effects of Combined empagliflOzin and LosARtan	RECOLAR	Yes		Completed	4	No Results Available	0	0	Diabetes Mellitus, Type 2|Diabetic Kidney Disease	2	0	2	2	8	Drug: Empagliflozin 10 MG|Drug: Losartan 50Mg Tab|Other: Placebo	empagliflozin	E	24	Glomerular Filtration Rate (GFR)|Effective Renal Plasma Flow (ERPF)|Glomerular Hydrostatic Pressure|Arteriolar resistance|Renal tubular function|GFR trajectory|Systemic hemodynamics|Autonomic nervous system activity|Vascular function	Amsterdam UMC, location VUmc	Other	3	0	All	2	35 Years to 80 Years Â (Adult, Older Adult)	23	35	80	Phase 4	4	24	Interventional	1	Allocation: Randomized|Intervention Model: Crossover Assignment|Masking: Quadruple (Participant, Care Provider, Investigator, Outcomes Assessor)|Primary Purpose: Treatment			2	2	4	1234	2		0		2020-01-23	2021-10-08
196	NCT04887935	Neoadjuvant SGLT2 Inhibition in High-Risk Localized Prostate Cancer		Yes		Not yet recruiting	0	No Results Available	0	0	Prostate Cancer|Cancer of Prostate	2	0	2	3	10	Drug: Dapagliflozin|Device: BIOSENSE Meter	dapagliflozin	D	4	Frequency and severity of toxicities related to dapagliflozin as measured by CTCAE v 5.0|Number of patients enrolled in 24 months|Percent reduction in prostate tumor size as determined by pre-operative prostate MRI|Percentage of prostate tumor necrosis|Change in plasma glucose|Change in ketones|Change in HbA1C	Washington University School of Medicine	Other	3	1	Male	1	18 Years and older Â (Adult, Older Adult)	23	18		Phase 1	1	24	Interventional	1	Allocation: N/A|Intervention Model: Single Group Assignment|Masking: None (Open Label)|Primary Purpose: Treatment			0	1	0	0	2		0		2021-05-14	2021-12-02
197	NCT02966626	A Real World Experience of Dapagliflozin in Type 2 Diabetes		Yes		Completed	4	No Results Available	0	0	Type2 Diabetes	1	0	1	2			dapagliflozin	D	5	Change in HbA1c|Change in body weight|Change in estimated glomerular filtration rate|Change in albuminuria|Change in body mass index	University of Malaya	Other	3	0	All	2	18 Years and older Â (Adult, Older Adult)	23	18				223	Observational	0	Observational Model: Case-Only|Time Perspective: Retrospective	1	2							0	0	2016-11-17	2018-10-12
198	NCT00854113	Study to Determine the Safety, Tolerability, and Pharmacokinetic (PK) Profile of EGT0001474 in Healthy Volunteers		Yes		Completed	4	Has Results	1	0	Safety and Tolerability of EGT0001474 in Healthy Volunteers	1	0	1	11		Drug: EGT0001474|Drug: Placebo	bexagliflozin	B	2	Cmax|Tmax|AUC 0-t|t1/2|AUC 0 -24|Terminal Rate Constant.|CL/F|VZ/F	Theracos	Industry	1	1	All	2	18 Years to 55 Years Â (Adult)	2	18	55	Phase 1	1	78	Interventional	1	Allocation: Randomized|Intervention Model: Parallel Assignment|Masking: Quadruple (Participant, Care Provider, Investigator, Outcomes Assessor)|Primary Purpose: Treatment			2	3	4	1234	2		0	0	2009-03-02	2019-06-06
199	NCT02695173	Complications of UTI in Patients on Dapagliflozin		Yes		Completed	4	No Results Available	0	0	Severe Complications of Urinary Tract Infections	1	0	1	14			dapagliflozin	D	5	Incidence of urinary tract infections (UTI) complications|Incidence of pyelonephritis	AstraZeneca	Industry	1	1	All	2	Child, Adult, Older Adult	123					683380	Observational	0	Observational Model: Cohort|Time Perspective: Retrospective	2	2							0		2016-03-01	2021-12-07
200	NCT05463705	Addressing Diffusion of Responsibility and Prescribing Burden to Improve Use of Diabetes Medications		No	behavioral test	Not yet recruiting	0	No Results Available	0		Diabetes|SGLT-2i and GLP-1RA Therapies|Diffusion of Responsibility|Prescribing Burden	4	3	1	2		0	0	0		Rate of prescriptions for SGLT-2i or GLP-1RA among eligible patients in each arm, compared across study arms|Rate of prescriptions for SGLT-2i or GLP-1RA medications among all patients with diabetes, compared across study arms|Change in Hemoglobin A1c (A1c) over the 6-month intervention period among eligible patients, compared across study arms	Brigham and Women's Hospital|National Institute on Aging (NIA)	Other|NIH	23		All	2	18 Years and older Â (Adult, Older Adult)	23	18		Not Applicable	5	191	Interventional	1	Allocation: Randomized|Intervention Model: Parallel Assignment|Masking: Single (Outcomes Assessor)|Primary Purpose: Health Services Research			2	3	1	4	4		0		2022-07-19	2022-07-19
201	NCT02360774	Mechanisms of Weight Loss With SGLT2 Inhibition		Yes		Completed	4	Has Results	1	1	Type 2 Diabetes|Overweight|Obesity	3	0	3	2	13	Drug: Canagliflozin|Drug: Placebo	canagliflozin	C	2	Change in Body Weight|Change in Resting Energy Expenditure, Measured Using Indirect Calorimetery|Change in Body Composition, Measured Using DXA Scanning.|Change in Glycemic Control	Beth Israel Deaconess Medical Center|Janssen Scientific Affairs, LLC	Other|Industry	13	1	All	2	18 Years to 75 Years Â (Adult, Older Adult)	23	18	75	Phase 4	4	30	Interventional	1	Allocation: Randomized|Intervention Model: Parallel Assignment|Masking: Triple (Participant, Care Provider, Investigator)|Primary Purpose: Treatment			2	3	3	123	2	"Informed Consent Form", https://ClinicalTrials.gov/ProvidedDocs/74/NCT02360774/ICF_000.pdf|"Study Protocol and Statistical Analysis Plan", https://ClinicalTrials.gov/ProvidedDocs/74/NCT02360774/Prot_SAP_001.pdf	123	1	2015-02-11	2018-08-03
202	NCT04697485	Polydiuretic Therapy for Heart Failure With Preserved Ejection Fraction and Diabetes Mellitus		Yes		Withdrawn	7	No Results Available	0	0	HF - Heart Failure|Diabetes Mellitus	2	0	2	6	2	Drug: Bumetanide 0.5 mg, dapaglifozin 5 mg, eplerenone 25 mg	dapagliflozin, bumetanide, eplerenone	D	5	Change in NT-proBNP|Change in Systolic and Diastolic Blood pressure|Change in body weight|Compliance	Northwestern University	Other	3	1	All	2	18 Years and older Â (Adult, Older Adult)	23	18		Phase 4	4	0	Interventional	1	Allocation: N/A|Intervention Model: Single Group Assignment|Masking: None (Open Label)|Primary Purpose: Treatment			0	1	0	0	2		0		2021-01-06	2022-05-10
203	NCT02728453	SGLT2 Inhibition and Left Ventricular Mass	EMPATROPHY	Yes		Terminated	6	No Results Available	0	0	Diabetes Mellitus Type 2	1	0	1	2		Drug: Empagliflozin|Drug: Glimepiride	empagliflozin	E	3	change in left ventricular mass|change in left ventricular end-systolic volume|change in left ventricular function|change in intramyocardial lipid content|change in diastolic function|change in HbA1c|change in fasting plasma glucose concentration|change in body weight|change ambulatory blood pressure|change in left ventricular end-diastolic volume|change in fasting serum insulin concentration|cha…	Hannover Medical School|Boehringer Ingelheim	Other|Industry	13	0	All	2	40 Years to 79 Years Â (Adult, Older Adult)	23	40	79	Phase 4	4	7	Interventional	1	Allocation: Randomized|Intervention Model: Parallel Assignment|Masking: Quadruple (Participant, Care Provider, Investigator, Outcomes Assessor)|Primary Purpose: Treatment			2	3	4	1234	2		0	0	2016-04-05	2019-03-22
204	NCT02846233	Stepping-down Approach in Patients With Chronic Poorly-controlled Diabetes on Advanced Insulin Therapy?		Yes		Completed	4	Has Results	1	1	Type 2 Diabetes Mellitus	1	0	1	2		Drug: GLP1 receptor agonist|Drug: basal insulin|Drug: SGLT2 inhibitor|Drug: Metformin	empagliflozin/metformin/GLP1	E	3	Change in A1c at the End of Study Period|Changes in Weight|Changes in Blood Pressure|Changes in Heart Rate|Changes in LDL|Changes in Total Cholesterol|Changes in Serum Creatinine|Changes in Treatment Satisfaction Scores (DM-SAT Total Score)	University of California, San Francisco	Other	3	1	All	2	21 Years and older Â (Adult, Older Adult)	23	21		Not Applicable	5	22	Interventional	1	Allocation: Randomized|Intervention Model: Parallel Assignment|Masking: None (Open Label)|Primary Purpose: Treatment			2	3	0	0	2	"Study Protocol and Statistical Analysis Plan", https://ClinicalTrials.gov/ProvidedDocs/33/NCT02846233/Prot_SAP_000.pdf	12	1	2016-07-27	2020-11-10
205	NCT03807440	DIA_CENTRAL:T2D Treatment Pattern in Central Europe		Yes		Completed	4	No Results Available	0	0	Diabetes Mellitus, Type 2	1	0	1	2		Drug: Empagliflozin|Drug: Sodium Glucose Transporter 2 inhibitor|Drug: Dipeptidyl-peptidase 4 inhibitor|Drug: Glucagon-like peptide 1 agonist	empagliflozin	E	13	T2D patients' baseline characteristics when initiating either empagliflozin - or other SGLT2i, DPP4i or GLP1a on top of current antidiabetic treatment by different HCP specialties in CEE countries|Burden of comorbidities (prevalence of cardiovascular disease (CVD), chronic kidney disease (CKD) and CVD/CKD risk factors) in this T2D patient population|Actual treatment use in patients with and witho…	Boehringer Ingelheim	Industry	1	0	All	2	18 Years and older Â (Adult, Older Adult)	23	18				3735	Observational	0	Observational Model: Other|Time Perspective: Retrospective	4	2							0		2019-01-17	2022-02-21
206	NCT04385589	Dapagliflozin in Diabetic Patients (Type 2) With Decompensated Heart Failure		Yes		Completed	4	No Results Available	0	0	Heart Failure	1	0	1	6		Drug: Dapagliflozin|Drug: insulin	dapagliflozin	D	3	Changes in body weight measurement (Diuresis effect.)|Diuresis effect.|Renal function|Patient-reported dyspnea will be assessed with the use five point Linker scale	Assiut University	Other	3	0	All	2	18 Years to 80 Years Â (Adult, Older Adult)	23	18	80	Phase 4	4	100	Interventional	1	Allocation: Randomized|Intervention Model: Sequential Assignment|Masking: Double (Participant, Investigator)|Primary Purpose: Treatment			2	0	2	13	2		0		2020-05-13	2022-02-16
207	NCT05020704	EMpagliflozin to PREvent worSening of Left Ventricular Volumes and Systolic Function After Myocardial Infarction	EMPRESS MI	Yes		Not yet recruiting	0	No Results Available	0	0	Myocardial Infarction	1	0	1	12		Drug: Empagliflozin 10 MG|Drug: Placebo	empagliflozin	E	2	left ventricular end-systolic volume indexed to body surface area (LVESVI)|Change in left ventricular end diastolic volume indexed to body surface area (LVEDVI)|Change in left ventricular ejection fraction (LVEF)|Change in left atrial volume indexed to body surface area (LAVI)|Change in left ventricular mass indexed to body surface area (LVMI)|Change in N-terminal pro-B-type natriuretic peptide|C…	NHS Greater Glasgow and Clyde|University of Glasgow	Other	3	0	All	2	18 Years and older Â (Adult, Older Adult)	23	18		Phase 4	4	100	Interventional	1	Allocation: Randomized|Intervention Model: Parallel Assignment|Masking: Quadruple (Participant, Care Provider, Investigator, Outcomes Assessor)|Primary Purpose: Treatment			2	3	4	1234	2		0		2021-08-25	2021-08-31
208	NCT01022112	An Efficacy, Safety, and Tolerability Study for TA-7284 in Patients With Type 2 Diabetes		Yes		Completed	4	Has Results	1	0	Type 2 Diabetes Mellitus	1	0	1	2		Drug: TA-7284-Low|Drug: TA-7284-Low-middle|Drug: TA-7284-High-middle|Drug: TA-7284-High|Drug: Placebo	canagliflozin	C	12	Change in Hemoglobin A1c (A1C) From Baseline (NGSP Value)|Fasting Blood Glucose, Body Weight|Safety and Tolerability	Mitsubishi Tanabe Pharma Corporation	Industry	1	0	All	2	20 Years to 80 Years Â (Adult, Older Adult)	23	20	80	Phase 2	2	383	Interventional	1	Allocation: Randomized|Intervention Model: Parallel Assignment|Masking: Quadruple (Participant, Care Provider, Investigator, Outcomes Assessor)|Primary Purpose: Treatment			2	3	4	1234	2		0	0	2009-12-01	2014-06-05
209	NCT03782259	Effects of SGLT-2 Inhibition on Myocardial Fibrosis and Inflammation as Assessed by Cardiac MRI in Patients With DM2		Yes		Active, not recruiting	1	No Results Available	0	0	Type 2 Diabetes Mellitus|Myocardial Fibrosis|Myocardial Inflammation	3	0	3	2	12	Drug: dapagliflozin|Other: Placebo	dapagliflozin	D	2	Extracellular volume fraction (ECV)|Global myocardial longitudinal strain (GLS)|T2 relaxation time	University of Washington|AstraZeneca	Other|Industry	13	1	All	2	18 Years and older Â (Adult, Older Adult)	23	18		Phase 4	4	60	Interventional	1	Allocation: Randomized|Intervention Model: Parallel Assignment|Masking: Quadruple (Participant, Care Provider, Investigator, Outcomes Assessor)|Primary Purpose: Screening			2	3	4	1234	6		0		2018-12-20	2022-07-28
210	NCT03190694	Effects of Dapagliflozin in Non-diabetic Patients With Proteinuria	DIAMOND	Yes		Unknown status	8	No Results Available	0	0	Chronic Kidney Diseases|Proteinuria	2	0	2	8	8	Drug: Dapagliflozin 10mg	dapagliflozin	D	5	Change in 24-hr proteinuria with dapagliflozin for six weeks relative to placebo in patients with non-diabetic kidney disease and proteinuria 500 mg/day on stable angiotensin-converting enzyme inhibitor or angiotensin II receptor blocker treatment.|Effect of dapagliflozin 10 mg/d compared to placebo on Glomerular Filtration Rate (GFR) using iohexol clearance|Effect of dapagliflozin 10 mg/d compar…	Hiddo Lambers Heerspink|AstraZeneca|University Medical Center Groningen	Other|Industry	13	0	All	2	18 Years to 75 Years Â (Adult, Older Adult)	23	18	75	Phase 2	2	50	Interventional	1	Allocation: Randomized|Intervention Model: Crossover Assignment|Masking: Double (Participant, Investigator)|Primary Purpose: Prevention			2	2	2	13	1		0		2017-06-19	2019-09-27
211	NCT04806633	Dapagliflozin to Prevent the Incidence of Contrast Induced Nephropathy After Heart Catheterization and Percutaneous Coronary Intervention		Yes		Not yet recruiting	0	No Results Available	0	0	Left Cardiac Catheterization|Percutaneous Coronary Intervention|Acute Kidney Injury|Sodium-glucose Co-transporter 2 Inhibitors	4	3	1	8		Drug: Dapagliflozin 5mg|Drug: Placebo	dapagliflozin	D	2	Comparison of incidence of acute kidney injury (AKI) between the two study arms|Development of at least Stage 2 AKI (according to the KDIGO criteria), i.e. Increase in sCR>2.0-fold from baseline.	G.Gennimatas General Hospital|2nd Department of Cardiology, "Attikon" University Hospital, National and Kapodistrian University of Athens	Other	3	0	All	2	18 Years to 100 Years Â (Adult, Older Adult)	23	18	100	Early Phase 1	0	1722	Interventional	1	Allocation: Randomized|Intervention Model: Parallel Assignment|Masking: Single (Participant)|Primary Purpose: Prevention			2	3	1	1	1		0		2021-03-19	2021-03-19
212	NCT03128528	Analysing the Effect of Empagliflozin on Reduction of Tissue Sodium Content in Patients With Chronic Heart Failure	ELSI	Yes		Completed	4	No Results Available	0	0	Chronic Heart Failure	1	0	1	6		Drug: Empagliflozin 10mg|Drug: Placebo Oral Tablet	empagliflozin	E	2	Skin sodium content|Muscle sodium content|Water content of skin and muscle|Sodium excretion|24-hour urine sodium excretion|Vascular stiffness Parameter (central systolic pressure)|Flow mediated vasodilation|N-terminal prohormone of brain natriuretic peptide|Body weight|HbA1c|ABPM|Visual analogue scale for dyspnea|Body constitution|Vascular stiffness Parameter (Pulse pressure)	University of Erlangen-NÃ¼rnberg Medical School	Other	3	0	All	2	18 Years to 75 Years Â (Adult, Older Adult)	23	18	75	Phase 2	2	84	Interventional	1	Allocation: Randomized|Intervention Model: Parallel Assignment|Masking: Triple (Participant, Care Provider, Investigator)|Primary Purpose: Treatment			2	3	3	123	2		0		2017-04-25	2020-09-28
213	NCT04780438	Dapagliflozin to Prevent Atrial Fibrillation Recurrence After Transcatheter Pulmonary Venous Isolation.		Yes		Not yet recruiting	0	No Results Available	0	0	Atrial Fibrillation Recurrent|Pulmonary Venous Isolation|Catheter Ablation|Sodium-glucose Co-transporter 2 Inhibitors	4	3	1	12		Drug: Dapagliflozin|Drug: Placebo	dapagliflozin	D	2	Comparison of survival free of AF/ atrial tachycardia (AT) recurrence between the two study arms.	G.Gennimatas General Hospital|2nd Department of Cardiology, "Attikon" University Hospital, National and Kapodistrian University of Athens	Other	3	0	All	2	18 Years to 100 Years Â (Adult, Older Adult)	23	18	100	Early Phase 1	0	350	Interventional	1	Allocation: Randomized|Intervention Model: Parallel Assignment|Masking: Single (Participant)|Primary Purpose: Prevention			2	3	1	1	1		0		2021-03-03	2021-07-27
214	NCT05174507	Empagliflozin and Anakinra for the Treatment of Postprandial Hypoglycemia in Patients With Prediabetes	Hypo-PrEA	Yes		Recruiting	2	No Results Available	0	0	Postprandial Hypoglycemia	1	0	1	3		Drug: empagliflozin|Drug: anakinra|Other: saline subcutaneous (s.c.) (placebo)|Other: tablet per oral (p.o.) (placebo)	empagliflozin	E	24	Number of symptomatic hypoglycemia|Severity of symptoms of hypoglycemia according to the Edinburgh Hypoglycemia Scale|Nadir plasma glucose (mmol/l)|Change in proinsulin to insulin ratio in serum|Change in inflammatory state|Change in RNA sequencing (RNAseq) in peripheral PBMC	University Hospital, Basel, Switzerland	Other	3	0	All	2	18 Years and older Â (Adult, Older Adult)	23	18		Phase 2	2	26	Interventional	1	Allocation: Randomized|Intervention Model: Crossover Assignment|Masking: Triple (Participant, Care Provider, Investigator)|Primary Purpose: Treatment			2	2	3	123	2		0		2021-12-30	2022-04-20
215	NCT05367063	Canagliflozin and Myocardial Micro-perfusion		Yes		Recruiting	2	No Results Available	0	0	Type 2 Diabetes|Cardiovascular Diseases|Cardiac Perfusion Defect	3	0	3	2	12	Drug: Canagliflozin 100mg or Sitagliptin 100mg	canagliflozin	C	3	Change in myocardial micro-perfusion|Change in heart structures|Change in aortic elasticity|Change in resting mocardial blood flow	Shanghai Zhongshan Hospital	Other	3	0	All	2	18 Years to 75 Years Â (Adult, Older Adult)	23	18	75	Phase 4	4	70	Interventional	1	Allocation: Randomized|Intervention Model: Parallel Assignment|Masking: None (Open Label)|Primary Purpose: Basic Science			2	3	0	0	0	"Informed Consent Form", https://ClinicalTrials.gov/ProvidedDocs/63/NCT05367063/ICF_000.pdf	3		2022-05-10	2022-05-10
216	NCT05531214	Creating A Cardiorenal Multidisciplinary Team for Management HF and CKD Patients		No	behavioral test	Recruiting	2	No Results Available	0		Heart Failure|Chronic Kidney Diseases	2	0	2	6	8	0	0	0		Difference in rate of sodium glucose co-transporter 2 inhibitors (SGLT2i)|Quality of life of patients-Kidney Disease Questionnaire|Quality of life of patients-Cardiomyopathy Questionnaire|Heart failure hospitalizations	George Washington University	Other	3	George Washington University Medical Faculty Associates, Washington, District of Columbia, United States	All	2	18 Years and older Â (Adult, Older Adult)	23	18		Not Applicable	5	160	Interventional	1	Allocation: Randomized|Intervention Model: Parallel Assignment|Masking: Single (Participant)|Primary Purpose: Other			2	3	1	1	3		0		2022-09-07	2022-09-13
217	NCT04961931	Effect of Empagliflozin on Urinary Excretion of Adenosine and Osteocyte Function in Patients With Chronic Kidney Disease		Yes		Recruiting	2	No Results Available	0	0	Chronic Kidney Disease stage3	1	0	1	8		Drug: Empagliflozin 10 MG	empagliflozin	E	5	albuminuria|serum calcium concentration|urine calcium concentration|urine adenosine|urine phosphorus concetration|serum Fibroblast growth factor 23 concentration|serum parathormone concentration|serum Klotho concentration|serum Bone alkaline phosphatase concentration|serum 1,25(OH)2D concentration|serum sclerostin concentration	Medical University of Lodz	Other	3	0	All	2	18 Years to 70 Years Â (Adult, Older Adult)	23	18	70	Not Applicable	5	45	Interventional	1	Allocation: Non-Randomized|Intervention Model: Parallel Assignment|Masking: None (Open Label)|Primary Purpose: Prevention			1	3	0	0	1		0		2021-07-14	2021-07-14
218	NCT04243850	REGROUP: Renohemodynamic Effects empaGliflozin in vaRiOUs Populations	REGROUP	Yes		Withdrawn	7	No Results Available	0	0	Diabetes Mellitus, Type 2|Chronic Kidney Diseases	2	0	2	2	8	Drug: Empagliflozin 10 MG|Drug: Placebo oral tablet|Diagnostic Test: Caffeine	empagliflozin	E	2	measured glomerulair filtration rate (mGFR)|effective renal plasma flow|renal vascular resistance|Caffeine-induced changes in renal hemodynamics|proximal sodium excretion	Amsterdam UMC, location VUmc	Other	3	0	All	2	45 Years to 80 Years Â (Adult, Older Adult)	23	45	80	Phase 4	4	0	Interventional	1	Allocation: Randomized|Intervention Model: Crossover Assignment|Masking: Quadruple (Participant, Care Provider, Investigator, Outcomes Assessor)|Primary Purpose: Treatment			2	2	4	1234	2		0		2020-01-28	2021-10-08
219	NCT00297180	Weight Loss In Obese Subjects Taking Either GW869682 Or Placebo 3 Times Per Day For 12 Weeks		Yes		Completed	4	No Results Available	0	0	Obesity	1	0	1	13		Drug: GW869682	Sergliflozin	Se	5	Percentage change in body weight from baseline to Week 12.|Blood levels of GW869682 at the Week 2 and Week 11.	GlaxoSmithKline	Industry	1	1	All	2	18 Years to 64 Years Â (Adult)	2	18	64	Phase 2	2	136	Interventional	1	Allocation: Randomized|Intervention Model: Single Group Assignment|Masking: Double|Primary Purpose: Treatment			2	1	2	13	2		0	0	2006-02-28	2015-04-15
220	NCT05424315	Impact of DApagliflozin on Cardiac Function Following Anterior Myocardial Infarction in Non-Diabetic Patients	DACAMI	Yes		Completed	4	No Results Available	0	0	Anterior MI	1	0	1	12		Drug: Dapagliflozin 10mg|Drug: Glucose Tab	dapagliflozin	D	4	A change in NT-proBNP levels from baseline to 12 weeks post-anterior STEMI|A change in left ventricular ejection fraction, end-diastolic volume or left ventricular mass index assessed by transthoracic echocardiography at baseline, 4 weeks & 12 weeks post-anterior STEMI	Omar Younis|Ain Shams University|National Heart Institute, Egypt	Other	3	0	All	2	18 Years and older Â (Adult, Older Adult)	23	18		Phase 2|Phase 3	23	100	Interventional	1	Allocation: Randomized|Intervention Model: Parallel Assignment|Masking: Quadruple (Participant, Care Provider, Investigator, Outcomes Assessor)|Primary Purpose: Prevention			2	3	4	1234	1		0		2022-06-21	2022-06-30
221	NCT01248364	A Study to Determine Acute (After First Dose) and Chronic (After 28 Days) Effects of Empagliflozin (BI 10773) on Pre and Postprandial Glucose Homeostasis in Patients With Impaired Glucose Tolerance and Type 2 Diabetes Mellitus and Healthy Subjects		Yes		Completed	4	Has Results	1	0	Diabetes Mellitus, Type 2	1	0	1	2		Drug: BI 10773	empagliflozin	E	5	Change From Baseline in Fasting Plasma Glucose at Day 1|Change From Baseline in Fasting Plasma Glucose at Day 28|Change From Baseline in Glucose Metabolism (Pre-meal and Postprandial Glucose), PPG iAUC 5h, at Day 1|Change From Baseline in Glucose Metabolism (Pre-meal and Postprandial Glucose), PPG iAUC 5h, at Day 28|Change From Baseline in Rate of Endogenous Glucose Production: Fast, at Day 1|Cha…	Boehringer Ingelheim	Industry	1	0	All	2	18 Years and older Â (Adult, Older Adult)	23	18		Phase 2	2	91	Interventional	1	Allocation: N/A|Intervention Model: Single Group Assignment|Masking: None (Open Label)|Primary Purpose: Treatment			0	1	0	0	2		0	0	2010-11-25	2014-09-09
222	NCT05392764	Early Treatment With a Sodium-glucose Co-transporter 2 Inhibitor in High-risk Patients With Acute Heart Failure	EMPA-AHF	Yes		Not yet recruiting	0	No Results Available	0	0	Acute Heart Failure	1	0	1	6		Drug: Empagliflozin 10 MG|Drug: Placebo	empagliflozin	E	2	A hierarchical composite endpoint consisting of death within 90 days, heart failure rehospitalization within 90 days, WHF during hospitalization, and urine output up to 48 hours after treatment initiation, assessed by the win ratio|A hierarchical composite endpoint consisting of death within 90 days, heart failure readmission within 90 days, and WHF during hospitalization|A composite endpoint con…	Juntendo University|Boehringer Ingelheim	Other|Industry	13	0	All	2	20 Years to 89 Years Â (Adult, Older Adult)	23	20	89	Phase 3	3	500	Interventional	1	Allocation: Randomized|Intervention Model: Parallel Assignment|Masking: Quadruple (Participant, Care Provider, Investigator, Outcomes Assessor)|Primary Purpose: Treatment			2	3	4	1234	2		0		2022-05-26	2022-08-10
223	NCT02964572	Effect of Sodium Glucose Co-transporter 2 Inhibitor on Inflammatory Cytokine in Type 2 Diabetes		Yes		Completed	4	No Results Available	0	0	Type2 Diabetes Mellitus	1	0	1	2		Drug: Glimepiride|Drug: Empagliflozin	empagliflozin	E	3	changes in the secretion of IL-1 beta from peripheral blood mononuclear cells|Changes in the secretion of TNF-alpha from peripheral blood mononuclear cells, before and after the administration of empagliflozin or glimepiride|Changes in serum concentrations of beta-hydroxybutyrate, before and after the administration of empagliflozin or glimepiride|Changes in body weight (kg), before and after the…	Yonsei University	Other	3	0	All	2	19 Years to 85 Years Â (Adult, Older Adult)	23	19	85	Not Applicable	5	61	Interventional	1	Allocation: Randomized|Intervention Model: Parallel Assignment|Masking: None (Open Label)|Primary Purpose: Treatment			2	3	0	0	2		0	0	2016-11-16	2020-08-27
224	NCT04591639	The DAPA-MEMRI Trial	DAPA-MEMRI	Yes		Recruiting	2	No Results Available	0	0	Heart Failure|Diabetic Cardiomyopathies	2	0	2	6	7	Drug: Dapagliflozin 10 milligrams [Farxiga]|Drug: Placebo	dapagliflozin	D	2	Rate of change in myocardial T1 values with manganese enhanced cardiac MRI|Left ventricular ejection fraction measured in percentage on cardiac MRI|Left ventricular mass measured in grams on cardiac MRI|Cardiac biomarkers like N-terminal pro B-type natriuretic peptide in nanogram per litre|Markers of diabetes control including glucose in millimoles per litre|Clinical measures such as heart rate i…	University of Edinburgh|AstraZeneca|NHS Lothian	Other|Industry	13	0	All	2	18 Years and older Â (Adult, Older Adult)	23	18		Not Applicable	5	160	Interventional	1	Allocation: Randomized|Intervention Model: Parallel Assignment|Masking: Quadruple (Participant, Care Provider, Investigator, Outcomes Assessor)|Primary Purpose: Other			2	3	4	1234	3		0		2020-10-19	2020-10-19
225	NCT05194592	Comparison of the Effects of Dapagliflozin and Gemigliptin on Ketone Metabolism and Cardiac Remodeling in Type 2 Diabetes		Yes		Recruiting	2	No Results Available	0	0	Type2 Diabetes|Remodeling, Ventricular	2	0	2	2	12	Drug: Dapagliflozin|Drug: Gemigliptin	dapagliflozin	D	3	Change (%) in acetoacetate, total ketone, beta-hydroxybutyric acid|Change (%) in LV mass index|Change (%) in LV ejection global longitudinal strain|Change (%) in mean 24hr ambulatory systolic and diastolic blood pressure	Wonju Severance Christian Hospital	Other	3	0	All	2	30 Years to 80 Years Â (Adult, Older Adult)	23	30	80	Phase 4	4	122	Interventional	1	Allocation: Randomized|Intervention Model: Parallel Assignment|Masking: None (Open Label)|Primary Purpose: Treatment			2	3	0	0	2		0		2022-01-18	2022-04-05
226	NCT03624803	DAPA - Egypt Study		Yes		Completed	4	No Results Available	0	0	Type-2 Diabetes	1	0	1	2			dapagliflozin	D	5	To describe baseline characteristics of patients starting Dapagliflozin together with other anti-diabetic medications , alone or in combination. And to describe if Dapagliflozin was given as 2nd line , 3rd line or later in combination therapy.|To record the mean change in HbA1C from baseline to months 3 and 6.|To record the HbA1c change (%) as per different baseline HbA1c levels (<8%, 8-10% and >…	AstraZeneca	Industry	1	0	All	2	18 Years and older Â (Adult, Older Adult)	23	18				200	Observational	0	Observational Model: Other|Time Perspective: Other	4	3							0		2018-08-10	2021-02-10
227	NCT04203914	Short Term Effect of Empagliflozin in Hypertension	EMPHYT	Yes		Completed	4	No Results Available	0	0	Hypertension	1	0	1	12		Drug: Empagliflozin Tablets	empagliflozin	E	5	Left ventricular diastolic function|Blood pressure|HbA1c	Yaounde Central Hospital	Other	3	0	All	2	21 Years and older Â (Adult, Older Adult)	23	21		Phase 4	4	15	Interventional	1	Allocation: N/A|Intervention Model: Single Group Assignment|Masking: None (Open Label)|Primary Purpose: Treatment			0	1	0	0	2		0	0	2019-12-18	2019-12-23
228	NCT04203927	Effects of Empagliflozin on Cardiac Microvasculature and Insulin Sensitivity in Subjects With Type 2 Diabetes	EJB051	Yes		Recruiting	2	No Results Available	0	0	Type2 Diabetes|Insulin Sensitivity	2	0	2	2	3	Drug: Empagliflozin 25 MG	empagliflozin	E	5	Myocardial microvascular perfusion|Flow Mediated Dilation (FMD) Vascular measure of conduit artery stiffness Change in Flow Mediated Dilation (FMD) between baseline and after 2 hour insulin clamp Vascular measure of conduit artery stiffness Flow Mediated Dilation ( FMD)|Augmentation Index ( AI)|Pulse Wave Velocity ( PWV)	University of Virginia|National Heart, Lung, and Blood Institute (NHLBI)	Other|NIH	23	1	All	2	18 Years to 60 Years Â (Adult)	2	18	60	Early Phase 1	0	50	Interventional	1	Allocation: Randomized|Intervention Model: Parallel Assignment|Masking: None (Open Label)|Primary Purpose: Basic Science			2	3	0	0	0		0		2019-12-18	2022-02-10
229	NCT03180489	Does Dapagliflozin Provide Additional Health Benefits To Dietary Counseling For Weight Loss?		Yes		Completed	4	Has Results	1	1	Weight Loss	1	0	1	14		Drug: Dapagliflozin Tablet|Drug: Placebo Tablet	dapagliflozin	D	2	Change From Baseline in Insulin Sensitivity at Week 12 Via Oral Glucose Tolerance Test|Change From Baseline in Blood Pressure at Week 12|Change From Baseline in Perception of Satiety at Week 12|Change From Baseline in Perception of Hunger at Week 12|Change From Baseline in Marker of Inflammation (High Sensitive C-reactive Protein) at Week 12|Change From Baseline in Marker of Inflammation (Tumor N…	Christopher Bell|AstraZeneca|Colorado State University	Other|Industry	13	1	All	2	18 Years to 65 Years Â (Adult, Older Adult)	23	18	65	Phase 2	2	62	Interventional	1	Allocation: Randomized|Intervention Model: Parallel Assignment|Masking: Triple (Participant, Investigator, Outcomes Assessor)|Primary Purpose: Basic Science			2	3	3	134	0	"Study Protocol, Statistical Analysis Plan, and Informed Consent Form", https://ClinicalTrials.gov/ProvidedDocs/89/NCT03180489/Prot_SAP_ICF_000.pdf	123	1	2017-06-08	2020-02-11
230	NCT03922750	A Research Study in People With Type 2 Diabetes to Compare Two Types of Insulin: Insulin 287 and Insulin Glargine		No	other anti-diabetic medications	Completed	4	Has Results	1		Diabetes Mellitus, Type 2	1	0	1	2		0x	0	0		Percentage of Time in Target Range 3.9-10.0 mmol/L (70-180 Milligrams Per Deciliter (mg/dL)) Measured Using CGM (Continuous Glucose Monitoring)|Change in Glycosylated Haemoglobin (HbA1c)|Change in Fasting Plasma Glucose (FPG)|Change in Body Weight|Weekly Insulin Dose|Number of Treatment-emergent Adverse Events (TEAEs)|Number of Severe Hypoglycaemic Episodes (Level 3)|Number of Clinically Signific…	Novo Nordisk A/S	Industry	1	Novo Nordisk Investigational Site, Walnut Creek, California, United States|Novo Nordisk Investigational Site, Roswell, Georgia, United States|Novo Nordisk Investigational Site, Idaho Falls, Idaho, United States|Novo Nordisk Investigational Site, Las Vegas, Nevada, United States|Novo Nordisk Investigational Site, Nashua, New Hampshire, United States|Novo Nordisk Investigational Site, Chattanooga, …	All	2	18 Years to 75 Years Â (Adult, Older Adult)	23	18	75	Phase 2	2	154	Interventional	1	Allocation: Randomized|Intervention Model: Parallel Assignment|Masking: None (Open Label)|Primary Purpose: Treatment			2	3	0		2	"Study Protocol", https://ClinicalTrials.gov/ProvidedDocs/50/NCT03922750/Prot_000.pdf|"Statistical Analysis Plan", https://ClinicalTrials.gov/ProvidedDocs/50/NCT03922750/SAP_001.pdf	12		2019-04-22	2022-01-18
231	NCT05330221	Project 2: ACHIEVE- HF		No	behavioral test	Not yet recruiting	0	No Results Available	0		Heart Failure|Hypertension	2	0	2	6	12	0	0	0		Systolic blood pressure (BP)|NT-proB-type Natriuretic Peptide (NT-proBNP)|Utilization rates for anti-RAS medications and SGLT2 inhibitors|Geospatial outreach	Henry Ford Health System|Wayne State University	Other	3		All	2	18 Years and older Â (Adult, Older Adult)	23	18		Not Applicable	5	364	Interventional	1	Allocation: Randomized|Intervention Model: Parallel Assignment|Masking: None (Open Label)|Primary Purpose: Prevention			2	3	0		1		0		2022-04-15	2022-07-21
232	NCT05109949	Acute Effect of Empagliflozin vs Dapagliflozin Over Pulse Wave Velocity in Type Two Diabetes		Yes		Active, not recruiting	1	No Results Available	0	0	Diabetes Mellitus Type 2 Without Complication	1	0	1	2		Drug: Dapagliflozin 10Mg Tab|Drug: Empagliflozin 25 MG|Other: Placebo	dapagliflozin	D	12	Pulse wave velocity|Fasting plasma glucose|Total cholesterol|Triglycerides|High-density lipoprotein cholesterol|Low-density lipoprotein cholesterol|Creatinine|Blood pressure	Centro Universitario de Ciencias de la Salud, Mexico	Other	3	0	All	2	40 Years to 65 Years Â (Adult, Older Adult)	23	40	65	Phase 3	3	72	Interventional	1	Allocation: Randomized|Intervention Model: Parallel Assignment|Masking: Triple (Participant, Care Provider, Investigator)|Primary Purpose: Other			2	3	3	123	3		0		2021-11-05	2021-11-19
233	NCT04049110	Dapagliflozin in Physical Exercise in Type 1 Diabetes		Yes		Recruiting	2	No Results Available	0	0	Diabetes Mellitus, Type 1	1	0	1	1		Drug: Forxiga 10mg|Drug: Placebo	dapagliflozin	D	2	Mean Amplitude of Glucose Excursions (MAGE) after physical exercise|Area under the curve for glucagon-like peptide I before, during and after physical exercise|Area under the curve for glucagon before, during and after physical exercise	University Hospital Inselspital, Berne	Other	3	0	All	2	18 Years to 65 Years Â (Adult, Older Adult)	23	18	65	Phase 3	3	24	Interventional	1	Allocation: Randomized|Intervention Model: Crossover Assignment|Masking: None (Open Label)|Primary Purpose: Basic Science			2	2	0	0	0		0		2019-08-07	2022-11-08
234	NCT00642278	An Efficacy, Safety, and Tolerability Study of Canagliflozin (JNJ-28431754) in Patients With Type 2 Diabetes		Yes		Completed	4	Has Results	1	1	Diabetes Mellitus, Type II|Diabetes Mellitus, Non Insulin Dependent	2	1	1	2		Drug: Canagliflozin (JNJ-28431754)|Drug: Sitagliptin|Drug: Placebo	canagliflozin	C	3	Change in HbA1c From Baseline to Week 12|Change in Fasting Plasma Glucose (FPG) From Baseline to Week 12|Percentage of Patients With Symptoms of Hypoglycemia|Change in Overnight Urine Glucose/Creatinine Ratio From Baseline to Week 12|Absolute Change in Body Weight From Baseline to Week 12|Percent Change in Body Weight From Baseline to Week 12	Johnson & Johnson Pharmaceutical Research & Development, L.L.C.	Industry	1	1	All	2	18 Years to 65 Years Â (Adult, Older Adult)	23	18	65	Phase 2	2	451	Interventional	1	Allocation: Randomized|Intervention Model: Parallel Assignment|Masking: Quadruple (Participant, Care Provider, Investigator, Outcomes Assessor)|Primary Purpose: Treatment			2	3	4	1234	2		0	0	2008-03-25	2013-07-19
235	NCT04764097	Dapagliflozin Effect on Cardiovascular Outcomes in Haemodialysis for End Stage Renal Disease	DECODED	Yes		Withdrawn	7	No Results Available	0	0	Cardiovascular Diseases|End Stage Renal Disease	2	0	2	12	8	Drug: Dapagliflozin|Drug: Placebo	dapagliflozin	D	2	Subjects included in the composite endpoint of cardiovascular death, myocardial infarction or ischemic stroke (time to first or recurrent event).|Subjects included in the composite endpoint of all-cause death or hospitalization for unstable angina (time to first or recurrent event).	Tan Tock Seng Hospital	Other	3	0	All	2	21 Years and older Â (Adult, Older Adult)	23	21		Phase 2|Phase 3	23	0	Interventional	1	Allocation: Randomized|Intervention Model: Parallel Assignment|Masking: Double (Participant, Investigator)|Primary Purpose: Prevention			2	3	2	13	1		0		2021-02-21	2021-10-21
236	NCT05374291	The RENAL LIFECYCLE Trial: A RCT to Assess the Effect of Dapagliflozin on Renal and Cardiovascular Outcomes in Patients With Severe CKD		Yes		Not yet recruiting	0	No Results Available	0	0	Kidney Disease, Chronic|Renal Transplant Failure|Heart Failure|Kidney Failure|Death	5	0	5	8	8	Drug: Dapagliflozin 10 mg/day (oral)|Drug: Placebo	dapagliflozin	D	2	Number of partipants with all-cause mortality, kidney failure, and hospitalization for heart failure|Number of participants to reach all-cause mortality|Incidence of hospitalization for heart failure|Incidence of kidney failure (chronic dialysis, kidney transplantation or mortality due to kidney failure)|incidence of the composite outcome (kidney failure, hospitalization for heart failure, and al…	University Medical Center Groningen|AstraZeneca	Other|Industry	13	0	All	2	18 Years and older Â (Adult, Older Adult)	23	18		Phase 3	3	1500	Interventional	1	Allocation: Randomized|Intervention Model: Parallel Assignment|Masking: Double (Participant, Investigator)|Primary Purpose: Prevention			2	3	2	13	1		0		2022-05-16	2022-05-16
237	NCT05584319	Effect of Empagliflozin on Intestinal Microbiota in Patients With Heart Failure (LVEF>40%ï¼‰		Yes		Enrolling by invitation	3	No Results Available	0	0	Heart Failure|Heart Failure With Preserved Ejection Fraction|Heart Failure With Mid Range Ejection Fraction	3	0	3	6	6	Drug: Empagliflozin 10 Mg	empagliflozin	E	5	intestinal microbiota diversity|Major Adverse Cardiovascular Events (MACE)|N-terminal prohormone of B-type natriuretic peptide ( NT-proBNP )|soluble suppression of tumorigenicity 2 (sST2ï¼‰	Zhijun Sun|Shengjing Hospital	Other	3	0	All	2	18 Years and older Â (Adult, Older Adult)	23	18		Phase 4	4	100	Interventional	1	Allocation: Randomized|Intervention Model: Parallel Assignment|Masking: None (Open Label)|Primary Purpose: Treatment			2	3	0	0	2		0		2022-10-18	2022-11-09
238	NCT03753087	Effects of Empagliflozin on Exercise Capacity and Left Ventricular Diastolic Function in Patients With Heart Failure With Preserved Ejection Fraction and Type-2 Diabetes Mellitus		Yes		Completed	4	No Results Available	0	0	Heart Failure, Diastolic|Diabetes Mellitus, Type 2	2	0	2	6	2	Drug: Empagliflozin|Other: Standard care	empagliflozin	E	3	Change in 6-minute walking distance (6MWD)|Change in left ventricular mass index (LVMI)|Change in left atrial volume index (LAVI)|Change in left atrial stiffness|Change estimated pulmonary artery systolic pressure (PASP)|Change in average e' velocity|Change in average E/e' ratio|Change in N-terminal pro b-type natriuretic peptide (NT-proBNP)|Change in Cyclic guanosine monophosphate (cGMP)|Change …	National Medical Research Center for Cardiology, Ministry of Health of Russian Federation|Ministry of Health of the Russian Federation	Other	3	0	All	2	45 Years to 80 Years Â (Adult, Older Adult)	23	45	80	Phase 4	4	70	Interventional	1	Allocation: Randomized|Intervention Model: Parallel Assignment|Masking: None (Open Label)|Primary Purpose: Treatment			2	3	0	0	2		0		2018-11-26	2022-01-11
239	NCT04976283	Effect of Oral Anti-diabetic Medication on Liver Fat in Subjects With Type II Diabetes and Non-alcoholic Fatty Liver		Yes		Recruiting	2	No Results Available	0	0	Diabetes Mellitus, Type 2|NASH - Nonalcoholic Steatohepatitis|NAFLD	3	0	3	2	9	Drug: Pioglitazone|Drug: Empagliflozin|Drug: Pioglitazone + Empagliflozin	empagliflozin/pioglitazone	E	13	Change in radiologic liver parameters|Change in liver enzymes|Change in Fibrosis-4 (FIB-4) Score and NAFLD Fibrosis Score|Change in body weight|Change in waist circumference (WC)|Change in liver fat mass with total body fat (TBF)|Change in HbA1C levels (< 7.0%)|Change in Fasting Blood Sugar (FBS)|Change in Lipid profile	Getz Pharma	Industry	1	0	All	2	18 Years to 60 Years Â (Adult)	2	18	60	Phase 4	4	123	Interventional	1	Allocation: Randomized|Intervention Model: Parallel Assignment|Masking: None (Open Label)|Primary Purpose: Treatment			2	3	0	0	2		0		2021-07-26	2022-03-18
240	NCT04743453	EFFECT OF ADDING DAPAGLIFLOZIN TO ALLOGRAFT DYSFUNCTION OF RENAL TRANSPLANTED PATIENTS.		Yes		Recruiting	2	No Results Available	0	0	Kidney Transplantation|Diabetes Mellitus, Type 2|Diabetes Complications	3	0	3	8	2	Drug: Dapagliflozin|Drug: Placebo	dapagliflozin	D	2	Evaluate the mean Î”mGFR, between baseline and one year after randomization.	University of Sao Paulo General Hospital|Federal University of SÃ£o Paulo	Other	3	0	All	2	18 Years and older Â (Adult, Older Adult)	23	18		Phase 4	4	220	Interventional	1	Allocation: Randomized|Intervention Model: Parallel Assignment|Masking: Double (Participant, Investigator)|Primary Purpose: Treatment			2	3	2	13	2		0		2021-02-08	2022-02-21
241	NCT02695082	Acute Kidney Injury in Patients on Dapagliflozin and Other Antidiabetic Medications		Yes		Completed	4	No Results Available	0	0	Acute Kidney Injury	1	0	1	8			dapagliflozin	D	5	Incidence of Acute Kidney injury (AKI)	AstraZeneca	Industry	1	1	All	2	Child, Adult, Older Adult	123					539310	Observational	0	Observational Model: Cohort|Time Perspective: Retrospective	2	2							0		2016-03-01	2021-12-07
242	NCT05321706	DAPAgliflozin for Renal Protection in Heart Transplant Recipients	DAPARHT	Yes		Recruiting	2	No Results Available	0	0	Heart Transplant Failure|Kidney Failure	2	0	2	6	8	Drug: Dapagliflozin 10 mg|Drug: Placebo	dapagliflozin	D	2	The chronic slope of the eGFR|Body weight|Glycosylated hemoglobin (HbA1c)|Proteinuria	Oslo University Hospital|Erasmus Medical Center|Skane University Hospital|Aarhus University Hospital|Karolinska University Hospital|Sahlgrenska University Hospital, Sweden	Other	3	0	All	2	18 Years and older Â (Adult, Older Adult)	23	18		Phase 3	3	430	Interventional	1	Allocation: Randomized|Intervention Model: Parallel Assignment|Masking: Double (Participant, Care Provider)|Primary Purpose: Treatment			2	3	2	12	2		0		2022-04-11	2022-09-07
243	NCT03919656	SGLT-2 Inhibition, Metabolomics and Cardiovascular/Kidney Disease		Yes		Unknown status	8	No Results Available	0	0	Type 2 Diabetes Mellitus	1	0	1	2		Drug: Dapagliflozin 10 mg|Drug: Placebo Oral Tablet	dapagliflozin	D	2	Metabolomics changes in blood|Metabolomics changes in urine|BMI (body mass index) changes|Changes in insulin resistance|Changes in metabolic control|Changes in Quality of Life: 36-Item Short Form Health Survey (SF-36) questionnaire|Changes in albuminuria	FundaciÃ³n PÃºblica Andaluza para la InvestigaciÃ³n de MÃ¡laga en Biomedicina y Salud	Other	3	0	All	2	18 Years to 75 Years Â (Adult, Older Adult)	23	18	75	Phase 4	4	60	Interventional	1	Allocation: Randomized|Intervention Model: Parallel Assignment|Masking: Double (Participant, Investigator)|Primary Purpose: Basic Science			2	3	2	13	0		0		2019-04-18	2019-04-23
244	NCT03921242	Comparative Effectiveness of Metformin for Type 2 Diabetes With Chronic Kidney Disease		Yes		Active, not recruiting	1	No Results Available	0	0	Diabetes Mellitus, Type 2|Renal Insufficiency, Chronic	2	0	2	2	8	Drug: Metformin|Drug: Sulfonylurea|Drug: DPP-4 inhibitor|Drug: SGLT2 inhibitor|Drug: GLP1 receptor agonist	any SGLT2i	SGLT2	13	Incidence of Severe Hypoglycemia Assessed from EMR|Difference in Glycosylated Hemoglobin (HbA1c) level (mmol/mol)|Heterogeneity of Treatment Effect Via Pre-specified Sub-Group Analyses|Incidence of acidosis, hospitalization for hyperglycemia, acute myocardial infarction, stroke, heart failure hospitalization, and heart failure emergency room visits|Difference in Body-Mass Index Assessed From EMR …	Weill Medical College of Cornell University|Patient-Centered Outcomes Research Institute	Other	3	1	All	2	18 Years and older Â (Adult, Older Adult)	23	18				16000	Observational	0	Observational Model: Cohort|Time Perspective: Retrospective	2	2							0		2019-04-19	2022-09-23
245	NCT05139472	Impact of Empagliflozin on Functional Capacity in Heart Failure With Preserved Ejection Fraction		Yes		Recruiting	2	No Results Available	0	0	Heart Failure With Preserved Ejection Fraction|Heart Failure, Diastolic|Diabetes Mellitus	3	1	2	6	2	Drug: Empagliflozin 10 MG	empagliflozin	E	5	Peak Oxygen Uptake|Peak Pulmonary Capillary Wedge Pressure (PCWP)|Primary Endpoints after single dose of empagliflozin|Cardiac Output at Rest and During Exercise|Stroke Volume at Rest and During Exercise|Right Atrial Pressure at Rest and During Exercise|Pulmonary Capillary Wedge Pressure at Rest and During Submaximal Exercise|Left ventricular volumes at rest and during submaximal exercise|Hemoglo…	University of Texas Southwestern Medical Center|Boehringer Ingelheim	Other|Industry	13	1	All	2	50 Years to 85 Years Â (Adult, Older Adult)	23	50	85	Phase 3	3	8	Interventional	1	Allocation: N/A|Intervention Model: Single Group Assignment|Masking: None (Open Label)|Primary Purpose: Treatment			0	1	0	0	2		0		2021-12-01	2022-07-25
246	NCT05413369	iGlarLixi vs IDegAsp in Chinese Participants After OAD(s)		No	other anti-diabetic medications	Recruiting	2	No Results Available	0		Type 2 Diabetes Mellitus	1	0	1	2		0x	0	0		Change in HbA1c from baseline to Week 24|Change in HbA1c|Change in body weight|Proportion of participants to reach HbA1c<7%|Proportion of participants reaching HbA1c targets <7% without body weight gain|Proportion of participants reaching HbA1c < 7% with no body weight gain and no hypoglycemia (defined as ADA Level 1, 2 or 3)|Change in Fasting plasma glucose|Change in 7-point self-monitored plasm…	Sanofi	Industry	1	Investigational Site Number :1560008, Baotou, China|Investigational Site Number :1560001, Beijing, China|Investigational Site Number :1560027, Beijing, China|Investigational Site Number :1560052, Changde, China|Investigational Site Number :1560011, Changsha, China|Investigational Site Number :1560044, Chongqing, China|Investigational Site Number :1560030, Foshan, China|Investigational Site Number…	All	2	18 Years and older Â (Adult, Older Adult)	23	18		Phase 3	3	580	Interventional	1	Allocation: Randomized|Intervention Model: Parallel Assignment|Masking: None (Open Label)|Primary Purpose: Treatment			2	3	0		2		0		2022-06-10	2022-07-12
247	NCT04231331	Ertugliflozin for Functional Mitral Regurgitation	EFFORT	Yes		Recruiting	2	No Results Available	0	0	Mitral Valve Insufficiency|Left Ventricular Systolic Dysfunction	2	0	2	12	6	Drug: Ertugliflozin|Drug: Placebo	ertugliflozin	Er	2	Change of EROA|Change of regurgitant volume|Change of end-systolic volume|Change of end-diastolic volume|Change of NT-proBNP|Change of GLS|Change of LA volume	Asan Medical Center|Merck Sharp & Dohme LLC	Other|Industry	13	0	All	2	20 Years and older Â (Adult, Older Adult)	23	20		Phase 3	3	224	Interventional	1	Allocation: Randomized|Intervention Model: Parallel Assignment|Masking: Quadruple (Participant, Care Provider, Investigator, Outcomes Assessor)|Primary Purpose: Treatment			2	3	4	1234	2		0		2020-01-18	2022-06-24
248	NCT05147090	Effects of Empagliflozin on Fibrosis and Cirrhosis in Chronic Hepatitis B		Yes		Recruiting	2	No Results Available	0	0	Chronic Hepatitis b|NAFLD|Cirrhosis|Fibrosis, Liver|Empagliflozin|SGLT2 Inhibitors	6	2	4	9	9	Drug: Empagliflozin 10 MG|Drug: Placebo pills	empagliflozin	E	2	Change in liver stiffness (measured by MRE)|Remission of significant/advanced fibrosis and cirrhosis|Progression of significant/advanced fibrosis to cirrhosis (measured by MRE)|Progression to decompensated cirrhosis|Change in liver stiffness (measured by transient elastography)|Change in fat content (measured by transient elastography)|Changes of alanine aminotransferase (ALT)|Changes of aspartat…	The University of Hong Kong|Research Grant Council	Other	3	0	All	2	18 Years to 80 Years Â (Adult, Older Adult)	23	18	80	Phase 4	4	106	Interventional	1	Allocation: Randomized|Intervention Model: Parallel Assignment|Masking: Quadruple (Participant, Care Provider, Investigator, Outcomes Assessor)|Primary Purpose: Treatment			2	3	4	1234	2		0		2021-12-07	2022-06-03
249	NCT03377335	Dapagliflozin, Cardio-Metabolic Risk Factors and Type-2 Diabetes		Yes		Unknown status	8	No Results Available	0	0	Type 2 Diabetes Mellitus	1	0	1	2		Drug: Dapagliflozin 10mg|Drug: Metformin	dapagliflozin	D	3	Subclinical atherosclerosis|Endothelial dysfunction|Oxidative stress|Atherogenic lipoproteins|Inflammatory markers|microRNAs	University of Palermo|AstraZeneca|University of Catania	Other|Industry	13	0	All	2	19 Years and older Â (Adult, Older Adult)	23	19		Phase 4	4	186	Interventional	1	Allocation: Randomized|Intervention Model: Parallel Assignment|Masking: None (Open Label)|Primary Purpose: Treatment			2	3	0	0	2		0		2017-12-19	2018-02-26
250	NCT05105698	Food-effect Bioavailability of Gemigliptin and Dapagliflozin 50/10 mg		Yes		Not yet recruiting	0	No Results Available	0	0	Healthy Volunteers	1	0	1	11		Drug: gemigliptin and dapagliflozin 50/10 mg film-coated tablet (Fasting)|Drug: gemigliptin and dapagliflozin 50/10 mg film-coated tablet (fed)	dapagliflozin/gemigliptin	D	3	Peak Plasma Concentration (Cmax)|Area under the plasma concentrationup up to the last measurable concentration (AUC0-tlast)|Area under the plasma concentration-time curve to from time 0 to infinite(AUC0-âˆž)	LG Chem	Industry	1	0	All	2	18 Years to 55 Years Â (Adult)	2	18	55	Phase 1	1	28	Interventional	1	Allocation: Randomized|Intervention Model: Crossover Assignment|Masking: None (Open Label)|Primary Purpose: Treatment			2	2	0	0	2		0		2021-11-03	2021-11-03
251	NCT04490681	Validation of ERTugliflozin for Inhibiting Cardiac Fibrosis Using Cardiac MRI and Laboratory Parameters in Korean Heart Failure Patients With Nonischemic Cardiomyopathy(VERTICAL)		Yes		Not yet recruiting	0	No Results Available	0	0	Heart Failure With Nonischemic Cardiomyopathy	1	0	1	6		Drug: Ertugliflozin|Drug: Placebo	ertugliflozin	Er	2	The ECV value change in CMR after Drug (Ertugliflozin or Placebo) administration|CMR parameters : ECV (%)|CMR parameters : Native T1 (ms)|CMR parameters : left & right ventricular (LV & RV) mass index (g/m2)|CMR parameters : LV & RV ejection fraction (%)|CMR parameters : LV & RV end-systolic volume, LV & RV end-diastolic volume (ml)|CMR parameters : cine-base cardiac strain (%)|Biomarkers : NT-pr…	Yonsei University	Other	3	0	All	2	19 Years to 74 Years Â (Adult, Older Adult)	23	19	74	Phase 3	3	52	Interventional	1	Allocation: Randomized|Intervention Model: Parallel Assignment|Masking: Quadruple (Participant, Care Provider, Investigator, Outcomes Assessor)|Primary Purpose: Treatment			2	3	4	1234	2		0		2020-07-29	2020-08-07
252	NCT04642261	Effect of Empagliflozin on Liver Fat in Non-diabetic Patients		Yes		Active, not recruiting	1	No Results Available	0	0	Non-alcoholic Fatty Liver Disease	1	0	1	9		Drug: Empagliflozin 10 MG|Drug: Placebo pills	empagliflozin	E	2	Change in liver fat content|Remission of steatosis|Change of liver fat content|Changes of alanine aminotransferase (ALT)|Changes of aspartate aminotransferase (AST)|Changes of alkaline phosphatase (ALP)|Changes of gamma glutamyl transferase (GGT)|Changes of fasting glucose|Changes of haemoglobin A1c (HbA1c)|Changes of total cholesterol|Changes of low density lipoprotein (LDL)|Changes of high dens…	The University of Hong Kong|Food and Health Bureau, Hong Kong	Other	3	0	All	2	18 Years to 80 Years Â (Adult, Older Adult)	23	18	80	Phase 4	4	98	Interventional	1	Allocation: Randomized|Intervention Model: Parallel Assignment|Masking: Quadruple (Participant, Care Provider, Investigator, Outcomes Assessor)|Primary Purpose: Treatment			2	3	4	1234	2		0		2020-11-24	2022-05-25
253	NCT04872959	TRANSFORM Heart Failure With Reduced Ejection Fraction	TRANSFORMHFrEF	No	diagnostic test	Not yet recruiting	0	No Results Available	0		Heart Failure, Systolic	1	0	1	6		0	0	0		average composite endpoint of target dose achievement for the main classes of drugs (RASi/beta blockers/MRA/SGLT2i) among eligible patients without documented contraindications or intolerance.|Relative change in actual achieved doses of individual classes of pivotal therapies (RASi/beta blocker/ MRA/SGLT2i).|change in achievement of target doses	Massachusetts General Hospital|American College of Cardiology	Other	3		All	2	18 Years and older Â (Adult, Older Adult)	23	18		Not Applicable	5	3072	Interventional	1	Allocation: Randomized|Intervention Model: Parallel Assignment|Masking: Double (Participant, Care Provider)|Primary Purpose: Treatment			2	3	2	12	2		0		2021-05-05	2021-09-05
254	NCT04782245	Acute Reno-Cardiac Action of Dapagliflozin In Advanced Heart Failure Patients on Heart Transplant Waiting List	ARCADIA-HF	Yes		Not yet recruiting	0	No Results Available	0	0	End-stage Heart Failure	1	0	1	6		Drug: Dapagliflozin 10mg|Drug: Placebo	dapagliflozin	D	2	Levels of suPAR (ng/ml)|VO2 max assessment|cardiac output assessed by right heart catheterization|pulmonary capillary wedge pressure assessed by right heart catheterization|pulmonary artery systolic and mean pressure assessed by right heart catheterization|mean pressure assessed by right heart catheterization|right atrial pressure assessed by right heart catheterization|Left Ventricular Ejection …	Hospices Civils de Lyon	Other	3	0	All	2	18 Years and older Â (Adult, Older Adult)	23	18		Phase 2	2	80	Interventional	1	Allocation: Randomized|Intervention Model: Parallel Assignment|Masking: Triple (Participant, Investigator, Outcomes Assessor)|Primary Purpose: Treatment			2	3	3	134	2		0		2021-03-04	2022-07-06
255	NCT03704818	Dapagliflozin Effects on Hypoglycemia		Yes		Active, not recruiting	1	No Results Available	0	0	Type1 Diabetes Mellitus	1	0	1	1		Drug: Dapagliflozin 5mg|Drug: Placebo Oral Tablet	dapagliflozin	D	2	Glucagon Response to Hypoglycemia|Epinephrine Response to Hypoglycemia|Norepinephrine Response to Hypoglycemia|Cortisol Response to Hypoglycemia|Growth Hormone Response to Hypoglycemia|Hypoglycemia Awareness|Trails Making B Performance Response to Hypoglycemia|Digit Symbol Substitution Performance Response to Hypoglycemia	University of California, San Diego|Juvenile Diabetes Research Foundation	Other	3	1	All	2	18 Years to 70 Years Â (Adult, Older Adult)	23	18	70	Phase 1	1	22	Interventional	1	Allocation: Randomized|Intervention Model: Crossover Assignment|Masking: Double (Participant, Investigator)|Primary Purpose: Treatment			2	2	2	13	2		0		2018-10-15	2021-09-29
256	NCT03510000	Alleviating Carbohydrate-Counting Burden in T1DM Using Artificial Pancreas and Empagliflozin	CLASS15	Yes		Completed	4	No Results Available	0	0	Type1diabetes	1	0	1	1		Drug: Empagliflozin 25mg|Device: Single hormone artificial pancreas|Behavioral: Meal strategies	empagliflozin	E	4	Comparison of mean glucose levels between artificial pancreas (AP) with empagliflozin with no-meal announcement meal approach strategy and AP without empagliflozin with carb-counting meal approach strategy.|Comparison of mean glucose levels between AP with empagliflozin with simple meal announcement strategy and AP without empagliflozin with carb-counting.|Time spent in hypoglycemia|Number of hyp…	Samuel Lunenfeld Research Institute, Mount Sinai Hospital|Canadian Diabetes Association|Institut de Recherches Cliniques de Montreal|McGill University Health Centre/Research Institute of the McGill University Health Centre	Other	3	0	All	2	18 Years and older Â (Adult, Older Adult)	23	18		Not Applicable	5	30	Interventional	1	Allocation: N/A|Intervention Model: Single Group Assignment|Masking: None (Open Label)|Primary Purpose: Treatment			0	1	0	0	2		0		2018-04-27	2021-06-24
257	NCT02682563	Renoprotective Effects of Dapagliflozin in Type 2 Diabetes	RED	Yes		Completed	4	Has Results	1	0	Diabetes Mellitus, Type 2|Diabetic Nephropathies	2	0	2	2	8	Drug: Dapagliflozin 10mg QD|Drug: Gliclazide 30mg QD	dapagliflozin	D	3	Glomerular Filtration Rate (GFR) in ml/Min|Effective Renal Plasma Flow (ERPF) in ml/Min|Fractional Excretion of Sodium in % of Filtered Sodium|Fractional Excretion of Potassium in % of Filtered Potassium|Fractional Excretion of Glucose in % of Filtered Glucose|Urinary Albumin-Creatinine Ratio in mg/mmol|Neutrophil Gelatinase-associated Lipocalin (NGAL)|Kidney Injury Molecule-1 (KIM-1) in ng/mmol	M.H.H. Kramer|AstraZeneca|Amsterdam UMC, location VUmc	Other|Industry	13	0	All	2	35 Years to 75 Years Â (Adult, Older Adult)	23	35	75	Phase 4	4	44	Interventional	1	Allocation: Randomized|Intervention Model: Parallel Assignment|Masking: Quadruple (Participant, Care Provider, Investigator, Outcomes Assessor)|Primary Purpose: Prevention			2	3	4	1234	1	"Study Protocol and Statistical Analysis Plan", https://ClinicalTrials.gov/ProvidedDocs/63/NCT02682563/Prot_SAP_000.pdf	12		2016-02-15	2020-07-07
258	NCT05406505	Effect of Dapagliflozin in Patients With Acute Heart Failure (DAPA-RESPONSE-AHF)		Yes		Recruiting	2	No Results Available	0	0	Acute Decompensated Heart Failure	1	0	1	6		Drug: Dapagliflozin 10mg Tab|Other: Placebo	dapagliflozin	D	2	Change in dyspnea ( Visual analogue scale) (VAS)|Incidence of worsening hear failure (HF)|All-cause death|Hospital readmission|Urinary sodium 2 hours post randomization|Difference in serum levels of congestion biomarkers	Mansoura University	Other	3	0	All	2	18 Years and older Â (Adult, Older Adult)	23	18		Phase 2|Phase 3	23	100	Interventional	1	Allocation: Randomized|Intervention Model: Parallel Assignment|Masking: Double (Participant, Outcomes Assessor)|Primary Purpose: Treatment			2	3	2	14	2		0		2022-06-06	2022-06-06
259	NCT05373680	Efficacy and Safety of Metformin Versus Empagliflozin on Chronic Kidney Disease Progression		Yes		Recruiting	2	No Results Available	0	0	Renal Insufficiency, Chronic	1	0	1	8		Drug: Metformin|Drug: Empagliflozin|Other: Standard therapy	Empagliflozin	E	3	Change in estimated glomerular filtration rate (eGFR) values from baseline|Change in albumin or protein excretion values from baseline	Tanta University|Mansoura University	Other	3	0	All	2	18 Years to 75 Years Â (Adult, Older Adult)	23	18	75	Phase 2|Phase 3	23	90	Interventional	1	Allocation: Randomized|Intervention Model: Parallel Assignment|Masking: None (Open Label)|Primary Purpose: Treatment			2	3	0	0	2		0		2022-05-13	2022-05-13
260	NCT03639545	The Effects of Empagliflozin on Arterial Wall Characteristics		Yes		Unknown status	8	No Results Available	0	0	Vascular Stiffness|Hypoglycemic Agents|Diabetes Complications|Diabetes Mellitus, Type 1	4	1	3	14	3	Drug: Empagliflozin 25mg|Drug: Metformin|Drug: Empagliflozin/Metformin|Drug: Placebos	empagliflozin	E	123	Arterial function|Glycemic control	University Medical Centre Ljubljana	Other	3	0	All	2	30 Years to 65 Years Â (Adult, Older Adult)	23	30	65	Phase 4	4	120	Interventional	1	Allocation: Randomized|Intervention Model: Parallel Assignment|Masking: Triple (Participant, Care Provider, Outcomes Assessor)|Primary Purpose: Treatment			2	3	3	124	2		0		2018-08-21	2018-08-21
261	NCT03227484	Effect of Empagliflozin Versus Placebo on Brain Insulin Sensitivity in Patients With Prediabetes		Yes		Completed	4	No Results Available	0	0	PreDiabetes|Body Weight	2	1	1	3		Drug: Empagliflozin 25mg|Drug: Placebo Oral Tablet	empagliflozin	E	2	effect of treatment with 25 mg empagliflozin daily versus placebo on regional brain insulin sensitivity|effects of treatment with empagliflozin versus placebo on glucose tolerance in prediabetes|effects of treatment with empagliflozin versus placebo on body fat composition|effect of treatment with empagliflozin versus placebo on brain-insulin derived modulation of peripheral metabolism|effect of …	University Hospital Tuebingen	Other	3	0	All	2	30 Years to 75 Years Â (Adult, Older Adult)	23	30	75	Phase 2	2	42	Interventional	1	Allocation: Randomized|Intervention Model: Parallel Assignment|Masking: Triple (Participant, Investigator, Outcomes Assessor)|Primary Purpose: Basic Science			2	3	3	134	0		0		2017-07-24	2020-04-29
262	NCT04200586	The Effects of SGLTi on Diabetic Cardiomyopathy	SGLTi	Yes		Active, not recruiting	1	No Results Available	0	0	Type2 Diabetes|Heart Failure With Reduced Ejection Fraction	2	0	2	2	6	Drug: Dapagliflozin	dapagliflozin	D	5	Change in myocardial perfusion reserve index	The University of Hong Kong	Other	3	0	All	2	40 Years to 90 Years Â (Adult, Older Adult)	23	40	90	Phase 4	4	30	Interventional	1	Allocation: N/A|Intervention Model: Single Group Assignment|Masking: None (Open Label)|Primary Purpose: Treatment			0	1	0	0	2		0		2019-12-16	2021-08-03
263	NCT05347459	Cognitive Protective Effect of Newer Antidiabetic Drugs		Yes		Recruiting	2	No Results Available	0	0	Type 2 Diabetes	1	0	1	2		Drug: Dapagliflozin|Drug: Empagliflozin|Drug: Canagliflozin|Drug: Sitagliptin|Drug: Saxagliptin|Drug: Linagliptin|Drug: Vildagliptin	dapagliflozin	D	13	Prevention of decline in cognitive function associated with type 2 diabetes|Better cognitive performance in the intervention group at baseline	Alexandria University	Other	3	0	All	2	50 Years and older Â (Adult, Older Adult)	23	50				100	Observational	0	Observational Model: Cohort|Time Perspective: Prospective	2	1							0		2022-04-26	2022-07-26
264	NCT02518945	Dapagliflozin As Additional Treatment To Liraglutide And Insulin In Patients With Type 1 Diabetes		Yes		Completed	4	No Results Available	0	1	Type 1 Diabetes Mellitus	1	0	1	1		Drug: Dapagliflozin|Drug: Insulin|Drug: Liraglutide|Drug: Dapagliflozin placebo	dapagliflozin	D	13	To detect a difference from baseline in mean HbA1c before and after 12 weeks of addition of dapagliflozin compared to placebo.|Comparison of the time spent at glucose concentrations between 70-160; 160-240; 240--401; 55-70; <55 mg/dl before and after treatment with 12 weeks of dapagliflozin in addition to liraglutide and insulin.|Comparison of 24-hour urine glucose excretion before and after 12 w…	University at Buffalo	Other	3	1	All	2	18 Years to 80 Years Â (Adult, Older Adult)	23	18	80	Phase 3	3	30	Interventional	1	Allocation: Randomized|Intervention Model: Parallel Assignment|Masking: Quadruple (Participant, Care Provider, Investigator, Outcomes Assessor)|Primary Purpose: Treatment			2	3	4	1234	2		0	0	2015-08-10	2022-08-29
265	NCT05254626	Efficacy and Safety of Dapagliflozin in Patients With Non-alcoholic Steatohepatitis		Yes		Recruiting	2	No Results Available	0	0	Non-alcoholic Steatohepatitis	1	0	1	9		Drug: Dapagliflozin 10Mg Tab|Drug: Pioglitazone 30 mg	dapagliflozin	D	3	NAFLD activity score (NAS)|NAFLD fibrosis score (NFS)|Fibro-controlled attenuated parameter (fibro CAP)|Serum Alanine Transaminase level (ALT)|Serum Aspartate Aminotransferase level (AST)|Serum Alkaline Phosphatase level (ALP)|Serum Gamma-glutamyl Transferase level (GGT)|Serum total and direct bilirubin.|Waist circumference|Body weight|Visceral and subcutaneous abdominal fat|Lipid profile|Glycate…	Cairo University	Other	3	0	All	2	18 Years to 65 Years Â (Adult, Older Adult)	23	18	65	Phase 4	4	160	Interventional	1	Allocation: Randomized|Intervention Model: Parallel Assignment|Masking: None (Open Label)|Primary Purpose: Treatment			2	3	0	0	2		0		2022-02-24	2022-09-14
266	NCT05556044	Empagliflozin for New On-set Heart Failure Study Regardless of Ejection Fraction	EMPA	Yes		Recruiting	2	No Results Available	0	0	Acute Heart Failure	1	0	1	6		Drug: Empagliflozin 10 MG	empagliflozin	E	5	Heart failure (HF) events|All-cause mortality|Change in Kansas City Cardiomyopathy Questionnaire - Total Symptom Score (KCCQ-TSS)|NT-proBNP level|New York Heart Association (NYHA) class|Major Adverse Cardiovascular Event (MACE)|Occurrence of kidney damage|Weight loss|Quality-adjusted life years (QALY) gained|Change in 6 minute hall walk (6MHW)	Chinese University of Hong Kong	Other	3	0	All	2	18 Years and older Â (Adult, Older Adult)	23	18		Phase 3	3	200	Interventional	1	Allocation: N/A|Intervention Model: Single Group Assignment|Masking: None (Open Label)|Primary Purpose: Treatment			0	1	0	0	2	"Study Protocol", https://ClinicalTrials.gov/ProvidedDocs/44/NCT05556044/Prot_000.pdf	1		2022-09-27	2022-10-04
267	NCT03968224	Effectiveness of Dapagliflozin for Weight Loss		Yes		Unknown status	8	No Results Available	0	0	PreDiabetes|Obesity, Morbid|Diabetes Mellitus, Type 2	3	0	3	3	13	Drug: Dapagliflozin/Metformin|Drug: Metformin	dapagliflozin/metformin	D	3	Change in Weight|Change in Blood Pressure|Change in Waist Circumference|Change in Triglycerides level	Centro Medico Nacional Siglo XXI IMSS	Other	3	0	All	2	18 Years to 60 Years Â (Adult)	2	18	60	Phase 2|Phase 3	23	90	Interventional	1	Allocation: Randomized|Intervention Model: Parallel Assignment|Masking: Single (Participant)|Primary Purpose: Treatment			2	3	1	1	2		0		2019-05-30	2020-09-02
268	NCT03200782	Postprandial Hypoglycemia in Patients After Bariatric Surgery With Empagliflozin and Anakinra - The Hypo-BEAR-Study	Hypo-BEAR	Yes		Completed	4	No Results Available	0	0	Postprandial Hypoglycemia|Bariatric Surgery|Late Dumping Syndrome	3	1	2	3	3	Drug: Empagliflozin|Drug: Anakinra|Other: oral placebo (winthrop tablet)|Other: subcutaneous placebo (0.67 ml of 0.9% sodium chloride)	empagliflozin	E	4	Postprandial hypoglycemia in patients after bariatric surgery|change of C-peptide|plasma level of IL-1Beta|plasma level of Glucagon-like Peptide1 (GLP1)|change of glucagon level|changes in Edinburgh Hypoglycemia Scale|amount of glucose needed for restoring normoglycemia|length of time needed for restoring normoglycemia	University Hospital, Basel, Switzerland	Other	3	0	All	2	18 Years and older Â (Adult, Older Adult)	23	18		Not Applicable	5	12	Interventional	1	Allocation: Randomized|Intervention Model: Parallel Assignment|Masking: Double (Participant, Investigator)|Primary Purpose: Diagnostic			2	3	2	13	5		0		2017-06-27	2018-10-24
269	NCT05535322	Real-world Evaluation of GLP-1 Receptor Agonists (GLP-1RA) on Efficacy and Persistence, Adherence and Therapeutic Inertia Among Type 2 Diabetes Adults With Obesity		No	other anti-diabetic medications	Completed	4	No Results Available	0		Type 2 Diabetes|Obesity	2	0	2	2	13	0x	0	0		Major acute cardiovascular events|Major acute cardiovascular events without heart failure|AMI|Stroke|Heart Failure|all-cause death|Renal progression|atrial fibrillation|Hypoglycemia|Persistence|Adherence|Therapeutic inertia	Ana Palanca|FundaciÃ³n para la InvestigaciÃ³n del Hospital ClÃ­nico de Valencia	Other	3	INCLIVA, Valencia, Spain	All	2	18 Years to 125 Years Â (Adult, Older Adult)	23	18	125			26944	Observational	0	Observational Model: Cohort|Time Perspective: Retrospective	2	2							0		2022-09-10	2022-09-28
270	NCT03007329	Effects of Combined Dapagliflozin and Exenatide Versus Dapagliflozin and Placebo on Ectopic Lipids in Patients With Uncontrolled Type 2 Diabetes Mellitus.	EXENDA	No	other anti-diabetic medications	Completed	4	No Results Available	0		Steatosis, Liver|Type2 Diabetes	2	0	2	9	2	0x	0	0		change in hepatic lipid content measured with magnetic resonance spectroscopy in %|change in myocardial lipid content measured with magnetic resonance spectroscopy in %|change in pancreatic lipid content measured with magnetic resonance spectroscopy in %|Number of participants with treatment-related adverse events as assessed by CTCAE v4.0|Quality of Life questionnaire|change in insulin resistanc…	Medical University of Vienna|AstraZeneca	Other|Industry	13	Abt. fÃ¼r Endokrinologie & Stoffwechsel, Univ. Klin f. Innere Medizin III, Wien, Austria	All	2	18 Years to 75 Years Â (Adult, Older Adult)	23	18	75	Phase 4	4	34	Interventional	1	Allocation: Randomized|Intervention Model: Parallel Assignment|Masking: Triple (Participant, Investigator, Outcomes Assessor)|Primary Purpose: Treatment			2	3	3	134	2		0		2017-01-02	2022-04-15
271	NCT02041234	Roux-en-Y Gastric Bypass for BMI 27-32 Type 2 Diabetes Versus Best Medical Treatment		No	procedure	Completed	4	No Results Available	0		Type II Diabetes in Subjects BMI 27 to 32	1	0	1	2		procedure	0	0		Number of subjects achieving HBA1c of 6% without diabetic medication|Number of subjects achieving systolic BP <130mm hg without antihypertension medication|number of subjects achieving LDL level of <100mg/dl without lipid lowering medication|fasting plasma glucose|Fasting Insulin|serum c-peptide level|serum lipid levels|C-reactive protein level|change in medications usage|changes in gut hormones …	Khoo Teck Puat Hospital	Other	3	Khoo Teck Puat Hospital, Singapore, Singapore	All	2	21 Years to 65 Years Â (Adult, Older Adult)	23	21	65	Phase 4	4	40	Interventional	1	Allocation: Randomized|Intervention Model: Parallel Assignment|Masking: None (Open Label)|Primary Purpose: Treatment			2	3	0		2		0		2014-01-22	2022-06-23
272	NCT03748810	Head-to-head Comparison of Empagliflozin and Dapagliflozin		Yes		Completed	4	No Results Available	0	0	Type2 Diabetes	1	0	1	2		Drug: Empagliflozin|Drug: Dapagliflozin	empagliflozin	E	1	Changes in HbA1c from baseline to week 156 (3-year)|Changes in fasting plasma glucose from baseline to week 156 (3-year)|Changes in HbA1c from baseline to week 104 (2-year)|Changes in HbA1c from baseline to week 52 (1-year)|Changes in HbA1c from baseline to week 24|Changes in fasting plasma glucose from baseline to week 12|Changes in fasting plasma glucose from baseline to week 24|Changes in fast…	Chungbuk National University Hospital	Other	3	0	All	2	18 Years to 80 Years Â (Adult, Older Adult)	23	18	80			600	Observational	0	Observational Model: Case-Control|Time Perspective: Prospective	0	1							0		2018-11-21	2022-07-20
273	NCT02635386	EQW, DAPA, EQW/DAPA, DAPA/MET ER and PHEN/TPM ER in Obese Women With PolycysticOvary Syndrome (PCOS)		Yes		Completed	4	Has Results	1	1	Polycystic Ovary Syndrome|Obesity	2	0	2	5	13	Drug: Exenatide once weekly (EQW )|Drug: Dapagliflozin (DAPA)|Drug: EQW plus DAPA|Drug: Dapagliflozin plus Glucophage (MET ER)|Drug: Phentermine /Topiramate (PHEN/ TPM) ER	dapagliflozin, exenatide	D	134	Oral Disposition (Insulin Sensitivity-insulin Secretion) Index|Absolute Body Weight|Body Mass Index (BMI)|Change in Percent Body Weight|Central Adiposity (Waist Circumference)|Waist-to-Hip Ratio (WHR)|Waist-to-Height Ratio (WHtR)|Total Fat Mass (kg) Evaluated by DEXA|Total Body Fat (%) by DEXA|Android-Gynoid Ratio (AGR) as Determined by DEXA|Trunk/Leg Fat Ratio by DEXA|Fasting Blood Glucose|OGTT …	Woman's|AstraZeneca	Other|Industry	13	1	Female	0	18 Years to 45 Years Â (Adult)	2	18	45	Phase 3	3	119	Interventional	1	Allocation: Randomized|Intervention Model: Parallel Assignment|Masking: Single (Investigator)|Primary Purpose: Treatment			2	3	1	3	2	"Informed Consent Form", https://ClinicalTrials.gov/ProvidedDocs/86/NCT02635386/ICF_000.pdf|"Study Protocol and Statistical Analysis Plan", https://ClinicalTrials.gov/ProvidedDocs/86/NCT02635386/Prot_SAP_002.pdf	123	1	2015-12-18	2021-01-29
274	NCT04505774	Accelerating COVID-19 Therapeutic Interventions and Vaccines 4 ACUTE	ACTIV-4A	Yes		Recruiting	2	No Results Available	0	0	Covid19	1	0	1	14		Drug: theraputic heparin|Drug: prophylactic heparin|Drug: P2Y12|Drug: Crizanlizumab Injection|Drug: SGLT2 inhibitor	empagliflozin or dapagliflozin or canagliflozin or ertugliflozin	EDCEr	4	21 Day Organ Support (respiratory or vasopressor) Free Days|Secondary Endpoint all cause mortality|Other Platform Secondary Endpoints of Morbidity and Hospitalization|Days free of death|Death Composite|Acute kidney injury	Matthew Neal MD|National Heart, Lung, and Blood Institute (NHLBI)|University of Pittsburgh	Other|NIH	23	1	All	2	18 Years and older Â (Adult, Older Adult)	23	18		Phase 4	4	3000	Interventional	1	Allocation: Randomized|Intervention Model: Sequential Assignment|Masking: None (Open Label)|Primary Purpose: Treatment			2	0	0	0	2		0		2020-08-10	2022-10-03
275	NCT05390307	Obesity Treatment to Improve Diabetes	OTID	Yes		Not yet recruiting	0	No Results Available	0	0	Type 1 Diabetes	1	0	1	1		Drug: Liraglutide / Semaglutide|Drug: Dapagliflozin|Drug: Liraglutide or Semaglutide / Dapagliflozin|Drug: Liraglutide or Semaglutide / Dapagliflozin plus intensive weight loss nutrition|Other: Usual care|Procedure: Bariatric surgery	dapagliflozin, semaglutid or liraglutid	D	134	Weight|Glycaemia|Hypertension|Lipidaemia|Albuminuria|eGFR	Dasman Diabetes Institute	Other	3	0	All	2	21 Years to 65 Years Â (Adult, Older Adult)	23	21	65	Not Applicable	5	72	Interventional	1	Allocation: Randomized|Intervention Model: Parallel Assignment|Masking: None (Open Label)|Primary Purpose: Treatment			2	3	0	0	2		0		2022-05-25	2022-05-25
276	NCT03267576	An Efficacy Study of Canagliflozin or Sitagliptin to Determine Glucose Variability in Mexican Participants With Type 2 Diabetes Mellitus Inadequately Controlled on Metformin	COMETA	Yes		Completed	4	Has Results	1	0	Diabetes Mellitus, Type 2	1	0	1	2		Drug: Canagliflozin 300 mg|Drug: Sitagliptin 100 mg|Drug: Metformin	canagliflozin	C	3	Change From Baseline in Glycemic Coefficient of Variation (CV) in Treatment Period 1|Change From Baseline in Glycemic Coefficient of Variation (CV) in Treatment Period 2|Change From Baseline in Glycemic Standard Deviation (SD) for 24-hour Glucose Profile|Change From Baseline in Mean 24-hour Glucose Profile|Change From Baseline in Fasting Plasma Glucose Levels|Change From Baseline in 2-hour Post-p…	Janssen Research & Development, LLC	Industry	1	0	All	2	19 Years to 54 Years Â (Adult)	2	19	54	Phase 4	4	64	Interventional	1	Allocation: Randomized|Intervention Model: Crossover Assignment|Masking: Double (Participant, Investigator)|Primary Purpose: Treatment			2	2	2	13	2	"Study Protocol", https://ClinicalTrials.gov/ProvidedDocs/76/NCT03267576/Prot_000.pdf|"Statistical Analysis Plan", https://ClinicalTrials.gov/ProvidedDocs/76/NCT03267576/SAP_001.pdf	12		2017-08-30	2019-11-29
277	NCT04304430	Comparative Effectiveness of Dapagliflozin Versus DPP-4 Inhibitors	DARWIN-FUP	Yes		Completed	4	No Results Available	0	0	Type 2 Diabetes	1	0	1	2		Drug: Dapagliflozin|Drug: DPP-4 inhibitor	dapagliflozin	D	3	Combined categorized endpoint|Combined endpoint|Change in HbA1c|Change in body weight|Change in systolic blood pressure|Proportion of patients attaining HbA1c target|Proportion of patients attaining body weight target|Proportion of patients attaining blood pressure target	University of Padova	Other	3	0	All	2	18 Years to 80 Years Â (Adult, Older Adult)	23	18	80			11206	Observational	0	Observational Model: Cohort|Time Perspective: Retrospective	2	2							0		2020-03-11	2020-03-11
278	NCT02520518	Does Dapagliflozin Promote Favorable Health Benefits That Are Independent Of Weight Loss?		Yes		Terminated	6	Has Results	1	1	Weight Loss	1	0	1	14		Drug: Dapagliflozin|Drug: Placebo|Behavioral: Weight maintenance|Behavioral: Ad libitum dietary intake|Behavioral: Dietary restriction	dapagliflozin	D	24	Change From Baseline in Insulin Sensitivity at Week 12|Change From Baseline in Blood Pressure at Week 12|Change From Baseline in Perception of Satiety at Week 12|Change From Baseline in Perception of Hunger at Week 12|Change From Baseline in Marker of Inflammation (High Sensitive C-reactive Protein) at Week 12|Change From Baseline in Marker of Inflammation (Tumor Necrosis Factor Alpha) at Week 12…	Christopher Bell|AstraZeneca|Colorado State University	Other|Industry	13	1	All	2	18 Years to 65 Years Â (Adult, Older Adult)	23	18	65	Phase 2	2	9	Interventional	1	Allocation: Randomized|Intervention Model: Parallel Assignment|Masking: Double (Participant, Outcomes Assessor)|Primary Purpose: Basic Science			2	3	2	14	0	"Study Protocol, Statistical Analysis Plan, and Informed Consent Form", https://ClinicalTrials.gov/ProvidedDocs/18/NCT02520518/Prot_SAP_ICF_000.pdf	123	0	2015-08-13	2019-01-03
279	NCT03113110	Empagliflozin in Post-Transplantation Diabetes Mellitus	EMPTRA-DM	Yes		Completed	4	No Results Available	0	0	Posttransplant Diabetes Mellitus	1	0	1	3		Drug: Empagliflozin 10 mg	empagliflozin	E	5	OGTT-derived 2-hour blood glucose level	Medical University of Vienna	Other	3	0	All	2	18 Years and older Â (Adult, Older Adult)	23	18		Phase 2	2	16	Interventional	1	Allocation: N/A|Intervention Model: Single Group Assignment|Masking: None (Open Label)|Primary Purpose: Treatment			0	1	0	0	2		0	0	2017-04-13	2019-05-07
280	NCT02585804	Treating to Reduce Albuminuria and Normalize Hemodynamic Function in Focal ScLerosis With dApagliflozin Trial Effects	TRANSLATE	Yes		Completed	4	No Results Available	0	0	Focal Segmental Glomerulosclerosis	1	0	1	8		Drug: Dapagliflozin	dapagliflozin	D	5	The change in Glomerular Filtration Rate (GFR) After an 8 week treatment with dapagliflozin|The change in Effective Renal Plasma Flow (ERPF) After an 8 week treatment with dapagliflozin|The change in Blood Pressure After an 8 week treatment with dapagliflozin|The change in albuminuria after 8 weeks of treatment with dapagliflozin|The change in urinary vasoactive mediators after 8 weeks of treatme…	University Health Network, Toronto|AstraZeneca|University of Toronto|Toronto General Hospital	Other|Industry	13	0	All	2	18 Years and older Â (Adult, Older Adult)	23	18		Phase 4	4	10	Interventional	1	Allocation: N/A|Intervention Model: Single Group Assignment|Masking: None (Open Label)|Primary Purpose: Treatment			0	1	0	0	2		0	0	2015-10-23	2018-01-16
281	NCT05343078	Pharmacokinetics and Dialyzability of Dapagliflozin in Dialysis Patients	DARE-ESKD 1	Yes		Recruiting	2	No Results Available	0	0	End-stage Renal Disease	1	0	1	8		Drug: Dapagliflozin 10Mg Tab	dapagliflozin	D	5	Area under the curve of the plasma concentration-time curve of dapagliflozin|Area under the curve of the plasma concentration-time curve of D3OG|Steady-state plasma concentration of Dapagliflozin|Steady-state accumulation ratio of Dapagliflozin|Total mass of dapagliflozin extracted by the dialysis	University of Campinas, Brazil	Other	3	0	All	2	18 Years and older Â (Adult, Older Adult)	23	18		Phase 4	4	5	Interventional	1	Allocation: N/A|Intervention Model: Sequential Assignment|Masking: None (Open Label)|Primary Purpose: Treatment			0	0	0	0	2		0		2022-04-25	2022-04-25
282	NCT05141552	The Safety of Dapagliflozin in Hemodialysis Patients With Heart Failure	SDHF	Yes		Recruiting	2	No Results Available	0	0	Hemodialysis Complication	1	0	1	8		Drug: Dapagliflozin 10Mg Tab	dapagliflozin	D	5	the number of patients with hypoglycemia or urinary tract infection|Change of NT-proBNP	RenJi Hospital	Other	3	0	All	2	18 Years to 70 Years Â (Adult, Older Adult)	23	18	70	Not Applicable	5	20	Interventional	1	Allocation: Randomized|Intervention Model: Parallel Assignment|Masking: None (Open Label)|Primary Purpose: Other			2	3	0	0	3		0		2021-12-02	2022-05-10
283	NCT02327039	The Effects of Dapagliflozin on HDL Particles Subtypes and Reverse Cholesterol Transport in Type 2 Diabetic Patients	DAPA-HDL	Yes		Completed	4	No Results Available	0	0	Type 2 Diabetes	1	0	1	2		Drug: Dapagliflozin|Drug: Placebo	dapagliflozin	D	2	Change from baseline in reverse cholesterol transport, measured as cholesterol efflux capacity of patient's plasma|Changes from baseline in HDL cholesterol levels|Changes from baseline in the distribution in HDL subclasses|Changes from baseline in HDL antioxidant activity|Changes from baseline in CETP activity|Safety as measured by monitoring of adverse events	University of Padova|Azienda Ospedaliera di Padova	Other	3	0	All	2	18 Years to 75 Years Â (Adult, Older Adult)	23	18	75	Phase 4	4	33	Interventional	1	Allocation: Randomized|Intervention Model: Parallel Assignment|Masking: Single (Participant)|Primary Purpose: Treatment			2	3	1	1	2		0	0	2014-12-30	2019-08-02
284	NCT05140694	Effect of Empagliflozin and Dulaglutide on MAFLD in Patients With T2D		Yes		Not yet recruiting	0	No Results Available	0	0	Metabolic-associated Fatty Liver Disease|Type 2 Diabetes	2	0	2	9	2	Drug: Empagliflozin|Drug: Dulaglutide|Drug: Empagliflozin and Dulaglutide	empagliflozin	E	13	Changes of HbA1c level|Changes of CAP score|Changes of LSM score|Changes of noninvasive liver fibrosis markers|Changes of body weight and body composition|Changes of lipid levels|Changes of ketone levels|Changes of liver parenchyma by ultrasonography|Changes of liver function parameters|Changes of liver fibrosis biomarkers|Changes of inflammation biomarker	Seoul National University Bundang Hospital	Other	3	0	All	2	20 Years to 90 Years Â (Adult, Older Adult)	23	20	90	Phase 4	4	135	Interventional	1	Allocation: Randomized|Intervention Model: Parallel Assignment|Masking: Double (Investigator, Outcomes Assessor)|Primary Purpose: Treatment			2	3	2	34	2		0		2021-12-01	2022-10-04
285	NCT04213677	Dapagliflozin Efficacy and Action in PCOS	DEAP	Yes		Active, not recruiting	1	No Results Available	0	0	Polycystic Ovary Syndrome	1	0	1	5		Drug: Dapagliflozin|Drug: Placebo	dapagliflozin	D	2	Improvement in insulin resistance over 12 weeks|Improvement in serum androgen level over 12 weeks|Change in AUC (area under a curve) of glucose and insulin during the oral glucose tolerant test (OGTT)|Change in serum free testosterone(FT)|Change in serum sex hormone binding globulin(SHBG)|Net change in total testosterone (TT) level|Net change in dehydroepiandrosterone-sulfate(DHEAS) level|Net cha…	Nanfang Hospital of Southern Medical University	Other	3	0	Female	0	18 Years to 45 Years Â (Adult)	2	18	45	Phase 3	3	165	Interventional	1	Allocation: Randomized|Intervention Model: Parallel Assignment|Masking: Quadruple (Participant, Care Provider, Investigator, Outcomes Assessor)|Primary Purpose: Treatment			2	3	4	1234	2		0		2019-12-30	2022-02-22
286	NCT05162690	Efficacy of Dapagliflozin in Diabetes Associated Peripheral Neuropathy	DINE	Yes		Recruiting	2	No Results Available	0	0	Diabetic Peripheral Neuropathy	1	0	1	3		Drug: Dapagliflozin 10 milligram|Other: Placebo	dapagliflozin	D	2	Intraepithelial nerve fiber density|corneal nerve fiber density	Postgraduate Institute of Medical Education and Research	Other	3	0	All	2	18 Years and older Â (Adult, Older Adult)	23	18		Phase 2|Phase 3	23	40	Interventional	1	Allocation: Randomized|Intervention Model: Parallel Assignment|Masking: Double (Investigator, Outcomes Assessor)|Primary Purpose: Treatment			2	3	2	34	2		0		2021-12-17	2022-06-07
287	NCT03313752	Effects of SGLT2 Inhibition on Myocardial Insulin Sensitivity	DapaHeart	Yes		Recruiting	2	No Results Available	0	0	Type2 Diabetes Mellitus|Stable Coronary Artery Disease	2	0	2	2	12	Drug: Dapagliflozin 10Mg Tab|Other: Placebo	dapagliflozin	D	2	Effect of dapagliflozin on myocardial insulin sensitivity|Effect on Coronary flow reserve [Main Secondary Outcome]|3. Browning of white adipose tissue: change from baseline|Metabolic systemic effects of dapagliflozin|Effect on Left Ventricular Ejection Fraction at rest|Effect on Left Ventricular Ejection Fraction during pharmacological stress|Fasting glucose concentration change from baseline|Gly…	Andrea Giaccari|Catholic University of the Sacred Heart	Other	3	0	All	2	40 Years to 75 Years Â (Adult, Older Adult)	23	40	75	Phase 3	3	52	Interventional	1	Allocation: Randomized|Intervention Model: Parallel Assignment|Masking: Single (Care Provider)|Primary Purpose: Treatment			2	3	1	2	2		0		2017-10-18	2021-03-03
288	NCT04249778	Dapagliflozin at Discharge on Hospital Heart Failure Readmission		Yes		Completed	4	No Results Available	0	0	Heart Failure|Diabetes	2	0	2	6	2	Drug: Dapagliflozin|Drug: Placebo	dapagliflozin	D	2	Composite number of hospital admissions, emergency department visits, urgent clinic visits for Heart Failure (HF) and death after admission with acute decompensated heart failure (ADHF)|Change in the Kansas City Cardiomyopathy Questionnaire (KCCQ) score|Change in the Chronic Heart Failure Questionnaire (CHQ-SAS) score|Change in NT-proBNP levels|Change in 6-minute walk distance (6MWD)|Change in Hb…	Emory University	Other	3	1	All	2	18 Years to 90 Years Â (Adult, Older Adult)	23	18	90	Phase 4	4	67	Interventional	1	Allocation: Randomized|Intervention Model: Parallel Assignment|Masking: Double (Participant, Outcomes Assessor)|Primary Purpose: Treatment			2	3	2	14	2		0		2020-01-31	2022-03-18
289	NCT05430243	Empagliflozin as a Novel Therapy in Refractory Ascites		Yes		Recruiting	2	No Results Available	0	0	Ascites Hepatic	1	0	1	9		Drug: Empagliflozin 10 MG|Drug: Diuretics	empagliflozin	E	4	No need for paracentecis	Alexandria University	Other	3	0	All	2	18 Years and older Â (Adult, Older Adult)	23	18		Phase 2|Phase 3	23	42	Interventional	1	Allocation: Randomized|Intervention Model: Parallel Assignment|Masking: Double (Investigator, Outcomes Assessor)|Primary Purpose: Treatment			2	3	2	34	2		0		2022-06-24	2022-09-07
290	NCT03717194	Effect of Ertugliflozin on Cardiac Function in Diabetes	ERTU-GLS	Yes		Recruiting	2	No Results Available	0	0	Type2 Diabetes|Heart Failure	2	0	2	2	6	Drug: Ertugliflozin|Drug: Placebo	ertugliflozin	Er	2	Global Longitudinal Strain (GLS)|E/e' ratio|Ejection fraction (EF)|Left ventricle mass|Glycated hemoglobin|Body weight|Body Fat Mass	Soo Lim|MSD Korea Ltd.|Seoul National University Bundang Hospital	Other|Industry	13	0	All	2	20 Years to 75 Years Â (Adult, Older Adult)	23	20	75	Phase 3	3	120	Interventional	1	Allocation: Randomized|Intervention Model: Parallel Assignment|Masking: Quadruple (Participant, Care Provider, Investigator, Outcomes Assessor)|Primary Purpose: Treatment			2	3	4	1234	2		0		2018-10-24	2022-08-17
291	NCT02981966	Effect of Dapagliflozin on Hepatic and Renal Glucose Metabolism Subjects		Yes		Active, not recruiting	1	No Results Available	0	0	Diabetes Mellitus, Type 2	1	0	1	2		Drug: Dapagliflozin|Drug: Placebo	dapagliflozin	D	2	Endogenous Glucose Production NGT subjects - dapa|Endogenous Glucose Production NGT subjects - placebo|Endogenous Glucose Production T2DM subjects - dapa|Endogenous Glucose Production T2DM subjects - placebo|Renal Glucose Production NGT subjects - dapa|Renal Glucose Production NGT subjects - placebo|Renal Glucose Production T2DM subjects - dapa|Renal Glucose Production T2DM subjects - placebo	The University of Texas Health Science Center at San Antonio|AstraZeneca	Other|Industry	13	1	All	2	18 Years to 70 Years Â (Adult, Older Adult)	23	18	70	Phase 4	4	36	Interventional	1	Allocation: Randomized|Intervention Model: Parallel Assignment|Masking: None (Open Label)|Primary Purpose: Treatment			2	3	0	0	2		0		2016-12-05	2022-08-10
292	NCT02875821	Effects of Ipragliflozin on Excessive Fat in Type 2 Diabetes Patients With Non-alcoholic Fatty Liver Disease Treated With Metformin and Pioglitazone		Yes		Completed	4	No Results Available	0	0	Type 2 Diabetes With Non-alcoholic Fatty Liver (NAFLD)	1	0	1	2		Drug: Ipragliflozin|Drug: metformin with pioglitazone	ipragliflozin	I	3	changes in visceral fat area|Changes in subcutaneous fat area|Changes in liver fat	Yonsei University	Other	3	0	All	2	20 Years to 75 Years Â (Adult, Older Adult)	23	20	75	Phase 4	4	44	Interventional	1	Allocation: Randomized|Intervention Model: Parallel Assignment|Masking: None (Open Label)|Primary Purpose: Treatment			2	3	0	0	2		0	0	2016-08-23	2017-06-23
293	NCT03714594	Effects of Dapagliflozin+Saxagliptin in Addition to Metformin v/s Saxagliptin or Dapagliflozin in Patients With DM2.		Yes		Completed	4	No Results Available	0	0	Type2 Diabetes Mellitus	1	0	1	2		Drug: Dapagliflozin 10mg|Drug: Saxagliptin 5mg|Drug: Saxagliptin 5mg + Dapagliflozin 10 mg	dapagliflozin	D	13	Glucose Metabolism	University of Pisa	Other	3	0	All	2	35 Years to 70 Years Â (Adult, Older Adult)	23	35	70	Phase 2	2	48	Interventional	1	Allocation: Randomized|Intervention Model: Parallel Assignment|Masking: Double (Participant, Investigator)|Primary Purpose: Treatment			2	3	2	13	2		0		2018-10-22	2022-11-08
294	NCT05001165	Dashboard Activated Services and Tele-Health for Heart Failure	DASH-HF	No	other	Completed	4	No Results Available	0		Heart Failure With Reduced Ejection Fraction	1	0	1	6		0	0	0		Optimization Potential Score|Change in proportion receiving ACE/ARB/ARNI|Change in proportion receiving beta-blockers|Change in proportion receiving MRA|Change in proportion receiving ARNI|Change in proportion receiving SGLT2i|Change in Total Hospitalizations|Change in Total Deaths	VA Greater Los Angeles Healthcare System	U.S. Fed	4	VA West Los Angeles, Los Angeles, California, United States	All	2	18 Years and older Â (Adult, Older Adult)	23	18		Not Applicable	5	300	Interventional	1	Allocation: Randomized|Intervention Model: Parallel Assignment|Masking: None (Open Label)|Primary Purpose: Health Services Research			2	3	0		4	"Statistical Analysis Plan", https://ClinicalTrials.gov/ProvidedDocs/65/NCT05001165/SAP_000.pdf	2		2021-08-11	2022-10-13
295	NCT05606718	Dapagliflozin Effect on FunctiOnal Mitral Regurgitation and Myocardial Fibrosis	DEFORM	Yes		Recruiting	2	No Results Available	0	0	Functional Mitral Regurgitation	1	0	1	12		Drug: Dapagliflozin|Other: guideline-directed medical therapy (GDMT)	dapagliflozin	D	3	EROA of FMR|cardiac structure|MACE|cardiac function	Sun Yat-sen University	Other	3	0	All	2	18 Years to 90 Years Â (Adult, Older Adult)	23	18	90	Phase 4	4	98	Interventional	1	Allocation: Randomized|Intervention Model: Parallel Assignment|Masking: None (Open Label)|Primary Purpose: Treatment			2	3	0	0	2		0		2022-11-07	2022-11-07
296	NCT05050500	The Effect of Dapagliflozin on the Short-term Prognosis of Patients With Acute Myocardial Infarction		Yes		Not yet recruiting	0	No Results Available	0	0	Myocardial Infarction|Diabete Type 2|Glucose Intolerance	3	0	3	12	2	Drug: Dapagliflozin 10mg/Tab|Drug: Placebo	dapagliflozin	D	2	MACE events|Left ventricular ejection fraction,left ventricle end-systolic volume (LVESV), and left ventricular end-diastolic volume|Post-infarction angina|The rate of heart failure occurrence	Qingdao Central Hospital	Other	3	0	All	2	40 Years to 80 Years Â (Adult, Older Adult)	23	40	80	Phase 4	4	5211	Interventional	1	Allocation: Randomized|Intervention Model: Parallel Assignment|Masking: Triple (Participant, Care Provider, Outcomes Assessor)|Primary Purpose: Treatment			2	3	3	124	2		0		2021-09-20	2022-04-22
297	NCT04073680	A Phase 1b/2 Study of Serabelisib in Combination With Canagliflozin in Patients With Advanced Solid Tumors		Yes		Unknown status	8	No Results Available	0	0	Breast Cancer|Endometrial Cancer|Lung Cancer|Colo-rectal Cancer|Head and Neck Cancer	5	0	5	10	10	Drug: Serabelisib|Drug: Canagliflozin 300mg	canagliflozin, serabelisib	C	14	Rate of Adverse Events|Rate of Laboratory Abnormalities|Dose confirmation|Tumor Assessments by RESIST|Cmax Pharmacokinetic assessment|Tmax Pharmacokinetic assessment|AUC Pharmacokinetic assessment	Petra Pharma	Industry	1	0	All	2	18 Years and older Â (Adult, Older Adult)	23	18		Phase 1|Phase 2	12	60	Interventional	1	Allocation: N/A|Intervention Model: Single Group Assignment|Masking: None (Open Label)|Primary Purpose: Treatment			0	1	0	0	2		0		2019-08-29	2020-05-21
298	NCT03132181	Empagliflozin as a Modulator of Systemic Vascular Resistance and Cardiac Output in Patients With Type 2 Diabetes	EMPA	Yes		Completed	4	No Results Available	0	0	Diabetes Mellitus Type 2 (T2DM)	1	0	1	2		Drug: Empagliflozin|Other: Placebo	empagliflozin	E	2	Mode of action|Hemodynamics|Energie expenditure|Cardio cascular|Urine|Body weight|Cardio vascular|Blood|Metabolism	RWTH Aachen University|Boehringer Ingelheim	Other|Industry	13	0	All	2	18 Years to 75 Years Â (Adult, Older Adult)	23	18	75	Phase 2	2	40	Interventional	1	Allocation: Randomized|Intervention Model: Parallel Assignment|Masking: Triple (Participant, Care Provider, Investigator)|Primary Purpose: Treatment			2	3	3	123	2		0		2017-04-27	2019-02-12
299	NCT02914691	Effects of Dapagliflozin Treatment on Urinary Proteomic Patterns in Patients With Type 2 Diabetes	DapKid	Yes		Completed	4	No Results Available	0	0	Type 2 Diabetes|Diabetic Nephropathy	2	0	2	2	8	Drug: Dapagliflozine 10 mg once daily tablet treatment|Drug: Placebo identical once daily tablet treatment	dapagliflozin	D	2	Change in Urinary Peptide Patterns (Proteomics)	Peter Rossing|Steno Diabetes Center Copenhagen	Other	3	0	All	2	18 Years and older Â (Adult, Older Adult)	23	18		Phase 4	4	40	Interventional	1	Allocation: Randomized|Intervention Model: Crossover Assignment|Masking: Triple (Participant, Care Provider, Investigator)|Primary Purpose: Prevention			2	2	3	123	1		0	0	2016-09-26	2018-09-10
300	NCT04272359	Substitution of Sulfonylureas With New Generation of Hypoglycemic Drugs for the Treatment of Type 2 Diabetes Mellitus	Sulfa-Zero	No	other anti-diabetic medications	Recruiting	2	No Results Available	0		T2DM (Type 2 Diabetes Mellitus)|Diet, Healthy|Renal Function Disorder|Albuminuria	4	1	3	2	8	0x	0	0		Concentration of the glyco-metabolic parameters|Therapeutic adherence|Long-term diabetes complications|Values of the insulin-sensitivity|Therapeutic compliance, even in populations over 70 years.|Insulin parameters after shift to new-generation hypoglycaemic therapeutic regimens	University of Milan	Other	3	ASST FBF-Sacco P.O. Sacco/Fatebenefratelli e Oftalmico, Milano, Italy	All	2	18 Years and older Â (Adult, Older Adult)	23	18				138	Observational	0	Observational Model: Cohort|Time Perspective: Prospective	2	1							0		2020-02-17	2021-09-28
301	NCT04778787	Sodium-glucose Cotransporter Type 2 Inhibitors for Acute Cardiorenal Syndrome Prevention		Yes		Recruiting	2	No Results Available	0	0	Congestive Heart Failure	1	0	1	6		Drug: Standard list of drugs used for acute decompensation of CHF (loop diuretics, vasodilators, digoxin, inotropic agents, vasopressors), plus dapagliflozin (Forxiga; MP-002596)	dapagliflozin	D	5	death due to heart failure|deterioration of renal function (increase in blood creatinine by 0.3 mg / dl within 48 hours)|development of resistance to diuretics|re-hospitalization about decompensation of chronic heart failure within 30 days after discharge from the hospital	I.M. Sechenov First Moscow State Medical University	Other	3	0	All	2	18 Years and older Â (Adult, Older Adult)	23	18		Phase 4	4	370	Interventional	1	Allocation: Randomized|Intervention Model: Parallel Assignment|Masking: Single (Participant)|Primary Purpose: Treatment			2	3	1	1	2		0		2021-03-03	2022-03-29
302	NCT05268926	TreatIng Microalbuminuria Over 24 Weeks in Subjects With or Without Type 2 Diabetes or HYpertension	TIMOTHY	Yes		Enrolling by invitation	3	No Results Available	0	0	Albuminuria	1	0	1	8		Drug: Dapagliflozin 10Mg Tab|Drug: Placebo	dapagliflozin	D	2	urinary albumin/creatinine ratio|systolic and diastolic blood pressure|body weight|HbA1c|eGFR|change in UACR|number of SAE's and AE's	Hiddo Lambers Heerspink|AstraZeneca|University Medical Center Groningen	Other|Industry	13	0	All	2	45 Years to 80 Years Â (Adult, Older Adult)	23	45	80	Phase 2	2	340	Interventional	1	Allocation: Randomized|Intervention Model: Parallel Assignment|Masking: Quadruple (Participant, Care Provider, Investigator, Outcomes Assessor)|Primary Purpose: Treatment			2	3	4	1234	2		0		2022-03-07	2022-04-05
303	NCT04768322	LVAD Versus GDMT in Ambulatory Advanced Heart Failure Patients	AMBU-VAD	No	devices	Recruiting	2	No Results Available	0		End-stage Heart Failure	1	0	1	6		0	0	0		All-cause mortality rate|Number of urgent ECMO implantation|Number of urgent heart transplantation|Number of LVAD implantation|Number of unplanned hospitalization for heart failure|Quality of life assessed by KCCQ score|Distance in meters at 6-min walking test|Number of adverse events (AEs)|number of ECMO implantation|number of urgent heart transplantation|VAD implantation rate|Unplanned hospital…	Hospices Civils de Lyon	Other	3	HÃ´pital Pneumologique et Cardiovasculaire Louis Pradel, Bron, France	All	2	18 Years and older Â (Adult, Older Adult)	23	18		Not Applicable	5	92	Interventional	1	Allocation: Randomized|Intervention Model: Parallel Assignment|Masking: None (Open Label)|Primary Purpose: Treatment			2	3	0		2		0		2021-02-24	2022-05-24
304	NCT02338193	Dapagliflozin and Metformin,Alone and in Combination, in Overweight/Obese Prior GDM Women	DAPA-GDM	Yes		Completed	4	Has Results	1	1	Diabetes Prevention in Women After GDM Who Are at High-risk	1	0	1	3		Drug: DAPA/MET XR|Drug: DAPA|Drug: MET XR	dapagliflozin/metformin	D	13	Change in Body Weight|Change in Percent Body Weight|Body Mass Index (BMI)|Waist Circumference (WC)|Waist- to -Hip Ratio (WHR; Measure of Central Adiposity)|Waist-to-height Ratio (WHtR)|Diastolic Blood Pressure (DBP)|Systolic Blood Pressure (SBP)|Liver Enzymes|Total Cholesterol Levels (CHOL)|Triglyceride (TRG) Levels|Fasting Blood Glucose (FBG)|Mean Blood Glucose (MBG) During an OGTT|Fasting Insul…	Woman's|AstraZeneca	Other|Industry	13	1	Female	0	18 Years to 45 Years Â (Adult)	2	18	45	Phase 3	3	69	Interventional	1	Allocation: Randomized|Intervention Model: Parallel Assignment|Masking: Single (Investigator)|Primary Purpose: Treatment			2	3	1	3	2	"Informed Consent Form", https://ClinicalTrials.gov/ProvidedDocs/93/NCT02338193/ICF_000.pdf|"Study Protocol and Statistical Analysis Plan", https://ClinicalTrials.gov/ProvidedDocs/93/NCT02338193/Prot_SAP_001.pdf	123	1	2015-01-14	2019-06-11
305	NCT02113241	Effect of Dapagliflozin Administration on Metabolic Syndrome, Insulin Sensitivity, and Insulin Secretion		Yes		Completed	4	Has Results	1	0	Metabolic Syndrome X	1	0	1	4		Drug: Dapagliflozin|Drug: Placebo	dapagliflozin	D	2	Waist Circumference at Week 12.|Triglycerides Levels at Week 12.|High Density Lipoprotein (c-HDL) Levels at Week 12.|Glucose Levels at Minute 0 at Week 12.|Systolic Blood Pressure at Week 12.|Diastolic Blood Pressure at Week 12.|Insulinogenic Index (Total Insulin Secretion) at Week 12.|Stumvoll Index (First Phase of Insulin Secretion) at Week 12.|Matsuda Index (Total Insulin Sensitivity) at Week …	University of Guadalajara	Other	3	0	All	2	30 Years to 60 Years Â (Adult)	2	30	60	Phase 2|Phase 3	23	24	Interventional	1	Allocation: Randomized|Intervention Model: Parallel Assignment|Masking: Double (Participant, Investigator)|Primary Purpose: Treatment			2	3	2	13	2		0	0	2014-04-14	2020-10-28
306	NCT04794517	Dapagliflozin in Non-diabetic Stage IV CKD	ADAPT	Yes		Recruiting	2	No Results Available	0	0	Chronic Kidney Diseases	1	0	1	8		Drug: Dapagliflozin 10Mg Tab|Other: Placebo	dapagliflozin	D	2	Glomerular Filtration rate (GFR)|24-hour urinary protein excretion|Renal plasma flow (RPF)	Mario Negri Institute for Pharmacological Research|AstraZeneca	Other|Industry	13	0	All	2	18 Years and older Â (Adult, Older Adult)	23	18		Phase 2	2	32	Interventional	1	Allocation: Randomized|Intervention Model: Crossover Assignment|Masking: Double (Participant, Investigator)|Primary Purpose: Treatment			2	2	2	13	2		0		2021-03-12	2021-12-02
307	NCT04071626	Evaluating Metabolic Mechanisms of Ertugliflozin in Diabetes & Heart Failure	EMMED-HF	Yes		Recruiting	2	No Results Available	0	0	Heart Failure, Diastolic|Diabetes Mellitus, Type 2	2	0	2	6	2	Drug: Ertugliflozin 5 mg|Drug: Placebo oral tablet	ertugliflozin	Er	2	Peak VO2, ml/kg/min, as measured by metabolic gas exchange|Left ventricular mass index (gm/m2), as measured by cardiac MRI|Serum ketone bodies (betahydroxybutyrate)	University Hospitals Cleveland Medical Center	Other	3	1	All	2	18 Years to 75 Years Â (Adult, Older Adult)	23	18	75	Phase 4	4	52	Interventional	1	Allocation: Randomized|Intervention Model: Parallel Assignment|Masking: Double (Participant, Care Provider)|Primary Purpose: Treatment			2	3	2	12	2		0		2019-08-28	2022-01-03
308	NCT02965443	Dapagliflozin + Saxagliptin in a Basal-bolus Insulin Treatment	DapaSaxaBBIT	Yes		Terminated	6	No Results Available	0	0	Type 2 Diabetes	1	0	1	2		Drug: Dapagliflozin 10 mg + Saxagliptin 5 mg|Drug: Placebo 1 10 mg + Placebo 2 5 mg	dapagliflozin, saxagliptin	D	2	Percentage of subjects achieving a HbA1c â‰¤ 7.5% and having a reversal from a BBIT to a BOT regimen|changes in HbA1c between groups|changes in hypoglycaemic events between groups|changes in fasting blood glucose between groups|changes in daily insulin dose between groups|changes in bodyweight between groups|changes in body fat content between groups|changes in body fat distribution between group…	University Hospital Tuebingen	Other	3	0	All	2	18 Years to 75 Years Â (Adult, Older Adult)	23	18	75	Phase 4	4	4	Interventional	1	Allocation: Randomized|Intervention Model: Parallel Assignment|Masking: Quadruple (Participant, Care Provider, Investigator, Outcomes Assessor)|Primary Purpose: Treatment			2	3	4	1234	2		0		2016-11-16	2020-02-11
309	NCT05600387	Empagliflozin on the Function of Left Atrium in Heart Failure With Mildly Reduced or Preserved Ejection Fraction		Yes		Not yet recruiting	0	No Results Available	0	0	Heart Failure|Heart Failure With Preserved Ejection Fraction|Heart Failure With Mid Range Ejection Fraction	3	0	3	6	6	Drug: Empagliflozin 10 MG	empagliflozin	E	5	change of peak atrial longitudinal strain during 6 months|change of peak atrial contraction strain during 6 months|change of left atrial conduit strain during 6 months|change of left atrial volume index during 6 months|change of E/A during 6 months|change of E/e'during 6 months|change of left ventricular global longitudinal strain during 6 months|change of left ventricular ejection fraction durin…	Zhijun Sun|Shengjing Hospital	Other	3	0	All	2	18 Years to 80 Years Â (Adult, Older Adult)	23	18	80	Phase 4	4	100	Interventional	1	Allocation: Randomized|Intervention Model: Parallel Assignment|Masking: None (Open Label)|Primary Purpose: Treatment			2	3	0	0	2		0		2022-10-31	2022-10-31
310	NCT02356224	The PK/PD Study of Single Dose of SHR3824 in Healthy Volunteers	SHR3824	Yes		Completed	4	No Results Available	0	0	Type 2 Diabetes	1	0	1	2		Drug: SHR3824|Drug: Placebo	henagliflozin	H	2	Total 24-hour urinary glucose excretion as a measure of pharmacodynamic effect.|SHR3824 and its metabolites of concentrations to characterize SHR3824 harmacokinetics.|The number of patients with adverse events as a measure of safety and tolerability	Jiangsu HengRui Medicine Co., Ltd.	Industry	1	0	All	2	18 Years to 45 Years Â (Adult)	2	18	45	Phase 1	1	84	Interventional	1	Allocation: Randomized|Intervention Model: Parallel Assignment|Masking: Quadruple (Participant, Care Provider, Investigator, Outcomes Assessor)|Primary Purpose: Treatment			2	3	4	1234	2		0	0	2015-02-05	2015-02-05
311	NCT02361138	The PK/PD Study of Multiple Dose of SHR3824 in Healthy Volunteers		Yes		Completed	4	No Results Available	0	0	Type 2 Diabetes	1	0	1	2		Drug: SHR3824|Drug: Placebo	henagliflozin	H	2	AUC(Area under the curve) of SHR3824.|Cmax(the maximum concentration) of SHR3824.|Tmax(the time reaching maximum concentration) of SHR3824.|Halflife of SHR3824.|CL/F of SHR3824.|V/F of SHR3824.|Accumulation ratio of SHR3824|Urine glucose concentration of SHR3824.|Plasma glucose concentration of SHR3824.|Adverse events, vital signs, physical exams , ECG, clinical labs|Serum creatinine	Jiangsu HengRui Medicine Co., Ltd.	Industry	1	0	All	2	18 Years to 45 Years Â (Adult)	2	18	45	Phase 1	1	48	Interventional	1	Allocation: Randomized|Intervention Model: Parallel Assignment|Masking: Quadruple (Participant, Care Provider, Investigator, Outcomes Assessor)|Primary Purpose: Treatment			2	3	4	1234	2		0	0	2015-02-11	2015-02-11
312	NCT04195243	Dapagliflozin vs Empagliflozin on Flow Mediated Dilation in Type 2 Diabetes Mellitus		Yes		Unknown status	8	No Results Available	0	0	Type 2 Diabetes Mellitus	1	0	1	2		Drug: Dapagliflozin Pill|Drug: Empagliflozin Pill|Drug: Placebo pill	dapagliflozin	D	12	Flow Mediated Dilation|Fasting plasma glucose|Total cholesterol|Triglycerides|High-density lipoprotein cholesterol|Low-density lipoprotein cholesterol|Creatinine|Blood pressure	Centro Universitario de Ciencias de la Salud, Mexico	Other	3	0	All	2	40 Years to 65 Years Â (Adult, Older Adult)	23	40	65	Phase 3	3	24	Interventional	1	Allocation: Randomized|Intervention Model: Parallel Assignment|Masking: Single (Outcomes Assessor)|Primary Purpose: Other			2	3	1	4	3		0		2019-12-11	2019-12-11
313	NCT05033054	Effect of Dietary Magnesium Supplementation vs. Dapagliflozin in Patients With Diabetic Kidney Disease (DKD)		Yes		Not yet recruiting	0	No Results Available	0	0	Kidney Disease, Chronic|Diabetes	2	0	2	8	2	Dietary Supplement: EffCaMgCitrate 480 mg|Drug: Dapagliflozin 10 mg|Dietary Supplement: Placebo EffCaMgCitrate|Drug: Placebo Dapagliflozin	EffCaMgCitrate + dapagliflozin	D	124	Change in serum klotho levels at 12 weeks|Change in serum klotho levels at 24 week|Change in serum magnesium levels at 12 weeks|Change in serum magnesium levels at 24 weeks	University of Texas Southwestern Medical Center	Other	3	1	All	2	18 Years to 80 Years Â (Adult, Older Adult)	23	18	80	Phase 1	1	36	Interventional	1	Allocation: Randomized|Intervention Model: Parallel Assignment|Masking: Double (Participant, Investigator)|Primary Purpose: Basic Science			2	3	2	13	0		0		2021-09-02	2022-05-31
314	NCT03215069	Empagliflozin and the Preservation of Beta-cell Function in Women With Recent Gestational Diabetes	EMPA post-GDM	Yes		Unknown status	8	No Results Available	0	0	Gestational Diabetes	1	0	1	3		Drug: Empagliflozin 10 MG|Drug: Placebo oral capsule	empagliflozin	E	2	Baseline-adjusted ISSI-2 at 48-weeks|Glucose tolerance status at 48-weeks	Mount Sinai Hospital, Canada|Boehringer Ingelheim	Other|Industry	13	0	Female	0	20 Years to 50 Years Â (Adult)	2	20	50	Phase 3	3	120	Interventional	1	Allocation: Randomized|Intervention Model: Parallel Assignment|Masking: Quadruple (Participant, Care Provider, Investigator, Outcomes Assessor)|Primary Purpose: Prevention			2	3	4	1234	1		0		2017-07-12	2019-03-13
315	NCT04258371	DAPAgliflozin Sodium Water glucosE EffecTs in Patients at High Cardiovascular Risk	DAPA-SWEET	Yes		Recruiting	2	No Results Available	0	0	Cardiovascular Risk Factor	1	0	1	12		Drug: Dapagliflozin 10 MG|Drug: Placebo oral tablet	dapagliflozin	D	2	Arterial stiffness|Glomerular filtration rate|Flow mediated dilation|Nitroglycerin mediated dilation|Systolic blood pressure|Diastolic blood pressure|Heart rate|Echocardiography|Non-Invasive Cardiac Output Monitoring (Measured using a NICOM device)|Bioimpedence spectroscopy|Plasma concentration of natriuretic peptides|Plasma concentration of the renin-angiotensin aldosterone system (RAAS) hormone…	University Health Network, Toronto|Sunnybrook Health Sciences Centre|MOUNT SINAI HOSPITAL	Other	3	0	All	2	50 Years and older Â (Adult, Older Adult)	23	50		Phase 2	2	50	Interventional	1	Allocation: Randomized|Intervention Model: Parallel Assignment|Masking: Quadruple (Participant, Care Provider, Investigator, Outcomes Assessor)|Primary Purpose: Treatment			2	3	4	1234	2		0		2020-02-06	2020-02-06
316	NCT03433248	Renal Actions of Combined Empagliflozin and LINagliptin in Type 2 diabetES	RACELINES	Yes		Active, not recruiting	1	No Results Available	0	0	Type2 Diabetes	1	0	1	2		Drug: EMPA/LINA 10/5 mg QD (n=22)|Drug: LINA/EMPA 5/10 mg QD (N=22)|Drug: Gliclazide 30 mg QD/BID (N=22)	empagliflozin/linagliptin	E	13	GFR|Renal tubular function|Renal Damage|Heart Rate (DinamapÂ®)|Blood Pressure (DinamapÂ®)	M.H.H. Kramer|Amsterdam UMC, location VUmc	Other	3	0	All	2	35 Years to 75 Years Â (Adult, Older Adult)	23	35	75	Phase 4	4	66	Interventional	1	Allocation: Randomized|Intervention Model: Parallel Assignment|Masking: Quadruple (Participant, Care Provider, Investigator, Outcomes Assessor)|Primary Purpose: Treatment			2	3	4	1234	2		0		2018-02-14	2022-01-14
317	NCT04717986	Dapagliflozin Effects on Mayor Adverse Cardiovascular Events in Patients With Acute Myocardial Infarction (DAPA-AMI)	DAPA-AMI	Yes		Enrolling by invitation	3	No Results Available	0	0	Acute Myocardial Infarction|Cardiovascular Morbidity|Heart Failure|Angina, Unstable	4	0	4	12	12	Drug: Dapagliflozin 10Mg Tab|Drug: Placebo	dapagliflozin	D	2	Mayor adverse cardiovascular effects|Left ventricular ejection fraction|Chronic heart failure|Post infarction angina|Mortality due to cardiovascular cause	Instituto Mexicano del Seguro Social|GermÃ¡n RamÃ³n Bautista LÃ³pez|Luis Jonathan GonzÃ¡lez|Rodolfo Guardado Mendoza|Gabriel FernÃ¡ndez YÃ¡Ã±ez	Other	3	0	All	2	18 Years to 65 Years Â (Adult, Older Adult)	23	18	65	Not Applicable	5	188	Interventional	1	Allocation: Randomized|Intervention Model: Parallel Assignment|Masking: Triple (Participant, Care Provider, Outcomes Assessor)|Primary Purpose: Treatment			2	3	3	124	2		0		2021-01-22	2021-01-22
318	NCT02371187	Does Dapagliflozin Augment The Favorable Adaptation To Endurance Exercise Training?		Yes		Completed	4	Has Results	1	1	Physical Activity	1	1	0	14		Drug: Dapagliflozin|Drug: Placebo	dapagliflozin	D	2	Change From Baseline of Maximal Oxygen Uptake at Week 12|Change From Baseline of Respiratory Exchange Ratio at Week 12|Change From Baseline of Maximal Aerobic Enzyme Activities in Skeletal Muscle at Week 12|Change From Baseline of Insulin Sensitivity at Week 12|Change From Baseline of Fat Free Mass at Week 12	Christopher Bell|AstraZeneca|Colorado State University	Other|Industry	13	1	All	2	18 Years to 50 Years Â (Adult)	2	18	50	Phase 2	2	37	Interventional	1	Allocation: Randomized|Intervention Model: Parallel Assignment|Masking: Triple (Participant, Investigator, Outcomes Assessor)|Primary Purpose: Basic Science			2	3	3	134	0	"Study Protocol, Statistical Analysis Plan, and Informed Consent Form", https://ClinicalTrials.gov/ProvidedDocs/87/NCT02371187/Prot_SAP_ICF_000.pdf	123	0	2015-02-25	2019-04-10
319	NCT04572165	Epidemiological Assessment of the Risk for Pancreatic Cancer Associated With the Use of Semaglutide in Patients With Type 2 Diabetes - A Cohort Study Based on Nordic Registry Data		No	other anti-diabetic medications	Enrolling by invitation	3	No Results Available	0		Diabetes Mellitus, Type 2	1	0	1	2		0x	0	0		Occurrence of first time malignant neoplasm of pancreas	Novo Nordisk A/S|Department of Public Health, University of Southern Denmark	Industry|Other	13	Novo Nordisk Investigational Site, Odense, Denmark	All	2	18 Years and older Â (Adult, Older Adult)	23	18				600000	Observational	0	Observational Model: Cohort|Time Perspective: Retrospective	2	2							0		2020-10-01	2021-11-30
320	NCT04696185	Dapagliflozin After Transcatheter Aortic Valve Implantation	DapaTAVI	Yes		Recruiting	2	No Results Available	0	0	Aortic Stenosis|Transcatether Aortic Valve Implantation	2	1	1	12		Drug: Dapagliflozin 10 MG	dapagliflozin	D	5	Incidence rate of the composite of all-cause mortality or worsening heart failure (HF)|Incidence rate all-cause mortality|Incidence rate of Cardiovascular death|Incidence rate of worsening heart failure (HF)|Incidence rate of atrial fibrillation	Spanish Society of Cardiology|FundaciÃ³n Centro Nacional de Investigaciones Cardiovasculares Carlos III	Other	3	0	All	2	18 Years and older Â (Adult, Older Adult)	23	18		Phase 4	4	1020	Interventional	1	Allocation: Randomized|Intervention Model: Parallel Assignment|Masking: Single (Outcomes Assessor)|Primary Purpose: Treatment			2	3	1	4	2	"Study Protocol and Statistical Analysis Plan", https://ClinicalTrials.gov/ProvidedDocs/85/NCT04696185/Prot_SAP_000.pdf|"Informed Consent Form", https://ClinicalTrials.gov/ProvidedDocs/85/NCT04696185/ICF_001.pdf	123		2021-01-06	2021-02-23
321	NCT02686476	Effect of Empagliflozin on Liver Fat Content in Patients With Type 2 Diabetes	E-LIFT	Yes		Completed	4	No Results Available	0	0	Non Alcoholic Fatty Liver Disease	1	0	1	9		Drug: Empagliflozin	empagliflozin	E	5	Change in Liver Fat|Pancreatic fat content|visceral fat|subcutaneous fat	Medanta, The Medicity, India	Other	3	0	All	2	40 Years and older Â (Adult, Older Adult)	23	40		Not Applicable	5	100	Interventional	1	Allocation: Randomized|Intervention Model: Parallel Assignment|Masking: None (Open Label)|Primary Purpose: Treatment			2	3	0	0	2		0	0	2016-02-19	2019-08-15
322	NCT02608905	Effect of Dapagliflozin on Inflammation and Endothelial Function		Yes		Terminated	6	Has Results	1	1	Type 2 Diabetes Mellitus	1	0	1	2		Drug: Dapagliflozin|Drug: Placebo	dapagliflozin	D	2	Monocyte Inflammatory Protein Nuclear Factor Kappa-B (NFkappaB) (%)|Arterial Flow Mediated Dilatation (%)	Baylor College of Medicine	Other	3	1	All	2	21 Years to 70 Years Â (Adult, Older Adult)	23	21	70	Phase 4	4	17	Interventional	1	Allocation: Randomized|Intervention Model: Parallel Assignment|Masking: Quadruple (Participant, Care Provider, Investigator, Outcomes Assessor)|Primary Purpose: Basic Science			2	3	4	1234	0	"Study Protocol and Statistical Analysis Plan", https://ClinicalTrials.gov/ProvidedDocs/05/NCT02608905/Prot_SAP_000.pdf	12	1	2015-11-20	2020-04-08
323	NCT04049045	Effects of Empagliflozin on Diuresis and Renal Function in Patients With Acute Decompensated Heart Failure	EMPAG-HF	Yes		Completed	4	No Results Available	0	0	Acute Decompensated Heart Failure	1	0	1	6		Drug: Empagliflozin 25 mg|Drug: Placebo	empagliflozin	E	2	Total urinary output (UOP) as measured by daily volume summed up over 5 days|Renal function under treatment|Net fluid output|Worsening or persistent heart failure|Intermediate Care (IMC) / Intensive Care Unit (ICU) and hospital length of stay|Liver function|Pulmonary function|Number of patients alive and out of hospital -after 30 days	Christian Schulze|Boehringer Ingelheim|Zentrum fÃ¼r Klinische Studien Jena|Jena University Hospital	Other|Industry	13	0	All	2	18 Years to 85 Years Â (Adult, Older Adult)	23	18	85	Phase 2	2	60	Interventional	1	Allocation: Randomized|Intervention Model: Parallel Assignment|Masking: Triple (Participant, Care Provider, Investigator)|Primary Purpose: Treatment			2	3	3	123	2		0		2019-08-07	2021-08-03
324	NCT02864914	Post-authorisation Safety Study in Patients With Type 2 Diabetes to Assess the Risk of Liver Injury, Kidney Injury, Urinary Tract and Genital Infections, and Diabetic Ketoacidosis in Patients Treated With Empagliflozin, Compared to DPP-4 Inhibitors		Yes		Completed	4	No Results Available	0	0	Diabetes Mellitus, Type 2	1	0	1	2		Drug: Empagliflozin|Drug: DPP-4 inhibitors	empagliflozin	E	3	Acute liver injury (ALI) in patients with no predisposing conditions|Acute kidney injury (AKI)|Severe complications of urinary tract infections (UTIs)|Genital infections|Incidence of diabetic ketoacidosis (DKA)|Acute liver injury in patients with or without predisposing conditions|Chronic kidney disease (CKD)|Incidence of severe genital infections	Boehringer Ingelheim|Eli Lilly and Company	Industry	1	0	All	2	18 Years and older Â (Adult, Older Adult)	23	18				99000	Observational	0	Observational Model: Cohort|Time Perspective: Retrospective	2	2							0		2016-08-12	2022-08-03
325	NCT04917692	Empagliflozin in Adolescent Diabetes		Yes		Not yet recruiting	0	No Results Available	0	0	type1diabetes	1	0	1	1		Drug: Empagliflozin	empagliflozin	E	5	Interleukin 6|Glomerular filtration rate|Endothelial function|Number of episodes of diabetic ketoacidosis per patient|Complement|Lipids|Pulse wave velocity|Number of episodes of hypoglycemia per patient	Ohio State University|Diacomp	Other	3	1	All	2	12 Years to 18 Years Â (Child, Adult)	12	12	18	Phase 4	4	20	Interventional	1	Allocation: N/A|Intervention Model: Single Group Assignment|Masking: None (Open Label)|Primary Purpose: Treatment			0	1	0	0	2		0		2021-06-08	2021-06-08
326	NCT04350593	Dapagliflozin in Respiratory Failure in Patients With COVID-19	DARE-19	Yes		Completed	4	Has Results	1	1	COVID-19	1	0	1	14		Drug: Dapagliflozin 10 milligram (mg)|Drug: Placebo	dapagliflozin	D	2	Prevention of COVID-19 Complications or Death: During the 30-day Treatment Period, Time to First Occurrence of New/Worsened Organ Dysfunction During Index Hospitalization or Death From Any Cause.|Improving Clinical Recovery: Hierarchical Composite Outcome Measure Including Death From Any Cause Through Day 30, New/Worsened Organ Dysfunction, Clinical Status at Day 30 and Hospital Discharge Before …	Saint Luke's Health System|Saint Luke's Hospital of Kansas City|AstraZeneca|George Clinical Pty Ltd	Other|Industry	13	1	All	2	18 Years and older Â (Adult, Older Adult)	23	18		Phase 3	3	1250	Interventional	1	Allocation: Randomized|Intervention Model: Parallel Assignment|Masking: Quadruple (Participant, Care Provider, Investigator, Outcomes Assessor)|Primary Purpose: Treatment			2	3	4	1234	2	"Study Protocol", https://ClinicalTrials.gov/ProvidedDocs/93/NCT04350593/Prot_000.pdf|"Statistical Analysis Plan", https://ClinicalTrials.gov/ProvidedDocs/93/NCT04350593/SAP_001.pdf	12	1	2020-04-17	2022-06-10
327	NCT04620590	An Open Label Phase IV Study to Evaluate Dapagliflozin Treatment in Type 2 Diabetes Mellitus Patients With Impaired Renal Function		Yes		Unknown status	8	No Results Available	0	0	Diabetes Mellitus, Type 2|Impaired Renal Function	2	0	2	2	8	Drug: Dapagliflozin 10 MG [Farxiga]	dapagliflozin	D	5	Change in 24-hr sodium excretion	George Clinical Pty Ltd|University Medical Center Groningen|Ground Zero Pharmaceuticals	Industry|Other	13	0	All	2	18 Years to 80 Years Â (Adult, Older Adult)	23	18	80	Phase 4	4	17	Interventional	1	Allocation: N/A|Intervention Model: Single Group Assignment|Masking: None (Open Label)|Primary Purpose: Treatment			0	1	0	0	2		0		2020-11-09	2021-09-08
328	NCT03658031	Effect of Dapagliflozin on the Progression From Prediabetes to T2DM in Subjects With Myocardial Infarction		Yes		Unknown status	8	No Results Available	0	0	PreDiabetes|Myocardial Infarction|T2DM (Type 2 Diabetes Mellitus)|CVD	4	0	4	3	12	Drug: Dapagliflozin 10mg	dapagliflozin	D	5	Incidence rate of T2DM	Hamad Medical Corporation	Industry	1	0	All	2	18 Years to 80 Years Â (Adult, Older Adult)	23	18	80	Phase 3	3	576	Interventional	1	Allocation: Randomized|Intervention Model: Parallel Assignment|Masking: None (Open Label)|Primary Purpose: Treatment			2	3	0	0	2		0		2018-09-05	2019-01-03
329	NCT00968812	CANagliflozin Treatment And Trial Analysis-Sulfonylurea (CANTATA-SU) SGLT2 Add-on to Metformin Versus Glimepiride		Yes		Completed	4	Has Results	1	1	Diabetes Mellitus, Type 2	1	0	1	2		Drug: Glimepiride|Drug: Canagliflozin (JNJ-28431754)|Drug: Metformin	canagliflozin/metformin	C	13	Change in HbA1c From Baseline to Week 52|Percentage of Patients Experiencing at Least 1 Hypoglycemic Event From Baseline to Week 52|Percent Change in Body Weight From Baseline to Week 52|Change in HbA1c From Baseline to Week 104	Janssen Research & Development, LLC	Industry	1	1	All	2	18 Years to 80 Years Â (Adult, Older Adult)	23	18	80	Phase 3	3	1452	Interventional	1	Allocation: Randomized|Intervention Model: Parallel Assignment|Masking: Quadruple (Participant, Care Provider, Investigator, Outcomes Assessor)|Primary Purpose: Treatment			2	3	4	1234	2		0	0	2009-08-31	2017-01-30
330	NCT05309785	Safety and Efficacy of Canagliflozin in Advanced CKD	SIP-AKiD	Yes		Not yet recruiting	0	No Results Available	0	0	ESRD|CKD Stage 4|CKD Stage 5	3	0	3	8	8	Drug: Invokana 300 mg and 100 mg tablet	canagliflozin	C	5	The 26-week change in albuminuria compared to baseline, as assessed by the UACR.|The drug exposure at steady-state with 100 mg, as expressed by the AUC0-24, compared to published estimates with the 300 mg dose in patients with preserved renal function.|Change in UACR with 300 mg (at 26 weeks) vs. 100 mg dose (at 12 weeks) vs. baseline|Change in 24-hour ambulatory blood pressure (BP)|Area under th…	McGill University Health Centre/Research Institute of the McGill University Health Centre	Other	3	0	All	2	18 Years and older Â (Adult, Older Adult)	23	18		Phase 4	4	44	Interventional	1	Allocation: N/A|Intervention Model: Single Group Assignment|Masking: None (Open Label)|Primary Purpose: Treatment			0	1	0	0	2		0		2022-04-04	2022-09-07
331	NCT05135039	Intervention Effect of Canagliflozin on Prediabetes in Patients With HIV.		Yes		Recruiting	2	No Results Available	0	0	PreDiabetes|Hiv	2	0	2	3	14	Drug: Canagliflozin|Drug: Placebo	canagliflozin	C	2	The rate of progression from prediabetes to diabetes one year after the intervention in both groups of subjects.|Changes in the amount of insulin and C-peptide produced in the two groups of subjects one year after the intervention.|Changes in the number of CD4 T cells after one year intervention in the two groups.	xiaolong zhao|Huashan Hospital	Other	3	0	All	2	18 Years to 70 Years Â (Adult, Older Adult)	23	18	70	Not Applicable	5	218	Interventional	1	Allocation: Randomized|Intervention Model: Parallel Assignment|Masking: Triple (Participant, Care Provider, Investigator)|Primary Purpose: Treatment			2	3	3	123	2		0		2021-11-26	2022-03-08
332	NCT02985242	Empagliflozin Reduces Progression of Diabetic Retinopathy in Patients With High Risk of Diabetic Macular Edema		Yes		Terminated	6	No Results Available	0	0	Diabetes Mellitus, Type II	1	0	1	2		Drug: Empagliflozin|Drug: Glimepiride|Drug: Empagliflozin placebo|Drug: Glimepiride placebo	empagliflozin	E	123	Microaneurysm formation rate over 12 months, i.e. number of newly developed microaneurysms within 12 months|Change in diabetic retinopathy stage (â‰¥ 2 step change on ETDRS severity score)|Change in microaneurysm count|Microaneurysm formation rate after 6 months (compared to baseline)|Change in retinal thickness (as measured by Optical Coherence Tomography)|Change in retinal perfusion of microvas…	Hannover Medical School	Other	3	0	All	2	18 Years to 80 Years Â (Adult, Older Adult)	23	18	80	Phase 4	4	6	Interventional	1	Allocation: Randomized|Intervention Model: Parallel Assignment|Masking: Double (Participant, Investigator)|Primary Purpose: Treatment			2	3	2	13	2		0		2016-12-07	2018-09-27
333	NCT05443932	Dapagliflozin and Hydrochlorothiazide in Recurring Kidney Stone Patients		Yes		Not yet recruiting	0	No Results Available	0	0	Urolithiasis|Hyperoxaluria	2	0	2	8	8	Drug: Dapagliflozin|Drug: Hydrochlorothiazide	dapagliflozin	D	4	Change of urinary oxalate excretion|Change of urinary calcium excretion|Change of serum kreatinine|Frequency of urolithiasis|Tolerability of SGLT-2inhibitor therapy|Change of eGFR	Medical University of Vienna	Other	3	0	All	2	18 Years and older Â (Adult, Older Adult)	23	18		Phase 4	4	32	Interventional	1	Allocation: N/A|Intervention Model: Single Group Assignment|Masking: None (Open Label)|Primary Purpose: Prevention			0	1	0	0	1		0		2022-07-05	2022-07-05
334	NCT03331289	Can Exenatide Prevent the Increase in EGP in Response to Dapagliflozin-induced Increase in Glucosuria		Yes		Active, not recruiting	1	No Results Available	0	0	Diabetes Mellitus, Type 2	1	0	1	2		Drug: Placebo|Drug: Exenatide|Drug: Dapagliflozin|Drug: Exenatide and Dapagliflozin	exenatide-dapagliflozin	D	13	Change in EGP|change in EGP above baseline following dapagliflozin alone versus dapagliflozin/exenatide	The University of Texas Health Science Center at San Antonio|National Institute of Diabetes and Digestive and Kidney Diseases (NIDDK)	Other|NIH	23	1	All	2	18 Years to 70 Years Â (Adult, Older Adult)	23	18	70	Phase 4	4	99	Interventional	1	Allocation: Randomized|Intervention Model: Single Group Assignment|Masking: None (Open Label)|Primary Purpose: Basic Science			2	1	0	0	0		0		2017-11-06	2022-05-02
335	NCT03254849	Empagliflozin and Sympathetic Nerve Traffic		Yes		Completed	4	No Results Available	0	0	Type 2 Diabetes Mellitus	1	0	1	2		Drug: Empagliflozin|Drug: Hydrochlorothiazide 25 mg	empagliflozin	E	4	Blood Pressure reduction	Profil Institut fÃ¼r Stoffwechselforschung GmbH	Industry	1	0	All	2	50 Years to 80 Years Â (Adult, Older Adult)	23	50	80	Phase 4	4	75	Interventional	1	Allocation: Randomized|Intervention Model: Parallel Assignment|Masking: Triple (Participant, Investigator, Outcomes Assessor)|Primary Purpose: Treatment			2	3	3	134	2		0		2017-08-21	2020-07-14
336	NCT00495469	Dose-Ranging Study In Subjects With Type 2 Diabetes Mellitus Who Are Treatment-Naive		Yes		Completed	4	Has Results	1	0	Diabetes Mellitus, Type 2	1	0	1	2		Drug: GSK189075|Drug: Placebo	remogliflozin	R	2	Mean Change From Baseline in Hemoglobin A1c (Glycosylated Hemoglobin) (HbA1c) at Week 12|Mean Change From Baseline in HbA1c at Weeks 4 and 8|Mean Change From Baseline to Week 12 in Fasting Plasma Glucose (FPG)|Mean Change From Baseline to Week 12 in Fructosamine (Corrected)|Number of Participants Who Were HbA1c Responders at Week 12|Number of Participants Who Were Fasting Plasma Glucose (FPG) Res…	GlaxoSmithKline	Industry	1	1	All	2	18 Years to 70 Years Â (Adult, Older Adult)	23	18	70	Phase 2	2	250	Interventional	1	Allocation: Randomized|Intervention Model: Parallel Assignment|Masking: Double (Participant, Investigator)|Primary Purpose: Treatment			2	3	2	13	2		0	0	2007-07-03	2017-10-30
337	NCT04400760	The Effect of Dapagliflozin on Platelet Function testinG Profiles in Diabetic PatiEnts.	EDGE	Yes		Unknown status	8	No Results Available	0	0	Platelet Dysfunction	1	0	1	14		Drug: DAPA Tx	dapagliflozin	D	5	Platelet Reactions Units pre-DAPA Tx and post-DAPA Tx	The University of The West Indies	Other	3	0	All	2	18 Years and older Â (Adult, Older Adult)	23	18		Phase 2|Phase 3	23	25	Interventional	1	Allocation: N/A|Intervention Model: Single Group Assignment|Masking: None (Open Label)|Primary Purpose: Treatment			0	1	0	0	2		0		2020-05-26	2020-09-16
338	NCT04090580	Impact on Glycemic Variability After Treatment With Dapagliflozin on Type 2 Diabetes Patients		Yes		Recruiting	2	No Results Available	0	0	Type 2 Diabetes	1	0	1	2		Diagnostic Test: Continuous glucose monitoring	dapagliflozin+metformin	D	3	Impact of dapagliflozin in glycemic variability|Impact of dapagliflozin in insulin level concentration|Impact of dapagliflozin in Hba1c|Impact of dapagliflozin on patients weight|Impact of dapagliflozin in blood pressure|Impact of dapagliflozin in waist circumference	Instituto Nacional de Ciencias Medicas y Nutricion Salvador Zubiran|AztraZeneca	Other	3	0	All	2	18 Years to 77 Years Â (Adult, Older Adult)	23	18	77	Phase 4	4	88	Interventional	1	Allocation: Randomized|Intervention Model: Parallel Assignment|Masking: None (Open Label)|Primary Purpose: Treatment			2	3	0	0	2	"Study Protocol", https://ClinicalTrials.gov/ProvidedDocs/80/NCT04090580/Prot_000.pdf|"Informed Consent Form", https://ClinicalTrials.gov/ProvidedDocs/80/NCT04090580/ICF_001.pdf	13		2019-09-16	2021-03-18
339	NCT03723252	Dapagliflozin Efficacy and Action in NASH	DEAN	Yes		Recruiting	2	No Results Available	0	0	Nonalcoholic Steatohepatitis	1	0	1	9		Drug: Dapagliflozin|Drug: Placebo	dapagliflozin	D	2	Improvement in scored liver histological improvement over 12 months|Resolution of NASH|Change in fibrosis score|Change in each component score in the NAS|Change in body weight|Change in waist circumference|Change in visceral fat|Change in liver fat|Change in HbA1C|Change in blood pressure|Change in serum lipids|Change in insulin resistance|Change in inflammatory markers of NASH|Change in health r…	Nanfang Hospital of Southern Medical University	Other	3	0	All	2	18 Years and older Â (Adult, Older Adult)	23	18		Phase 3	3	100	Interventional	1	Allocation: Randomized|Intervention Model: Parallel Assignment|Masking: Quadruple (Participant, Care Provider, Investigator, Outcomes Assessor)|Primary Purpose: Treatment			2	3	4	1234	2		0		2018-10-29	2022-10-24
340	NCT05305495	Empagliflozin in Acute Heart Failure	DRIP-AHF-1	Yes		Not yet recruiting	0	No Results Available	0	0	Acute Heart Failure|Chronic Kidney Diseases	2	0	2	6	8	Drug: Empagliflozin 25 MG	empagliflozin	E	5	Diuretic effect of empagliflozin in association with furosemide|Fractional excretion of sodium in the urine|Total urine sodium output|Changes in volume status|Incidence of AKI|Electrolyte abnormalities - Sodium|Electrolyte abnormalities - Potassium|Electrolyte abnormalities - Magnesium	McGill University Health Centre/Research Institute of the McGill University Health Centre	Other	3	0	All	2	18 Years and older Â (Adult, Older Adult)	23	18		Phase 4	4	25	Interventional	1	Allocation: N/A|Intervention Model: Single Group Assignment|Masking: None (Open Label)|Primary Purpose: Treatment			0	1	0	0	2		0		2022-03-31	2022-09-07
341	NCT02695095	Acute Liver Injury in Patients on Dapagliflozin		Yes		Completed	4	No Results Available	0	0	Acute Liver Injury	1	0	1	9			dapagliflozin	D	5	incidence of acute liver injury	AstraZeneca	Industry	1	1	All	2	Child, Adult, Older Adult	123					424091	Observational	0	Observational Model: Cohort|Time Perspective: Retrospective	2	2							0		2016-03-01	2021-12-13
342	NCT04461041	Empagliflozin and Cardiac Remodelling in People Without Diabetes	EMPA-HEART 2	Yes		Recruiting	2	No Results Available	0	0	Cardiovascular Diseases|Left Ventricular Hypertrophy	2	0	2	12	12	Drug: Empagliflozin|Drug: Placebo	empagliflozin	E	2	Left Ventricular (LV) mass|LV end-diastolic volume|LV end-systolic volume|Left Ventricular Ejection Fraction (LVEF)|LV wall stress|LV systolic function|LV diastolic function|NT-proBNP|Systolic and diastolic blood pressure|Hematocrit	Unity Health Toronto|Canadian Medical and Surgical Knowledge Translation Research Group|Boehringer Ingelheim|Applied Health Research Centre	Other|Industry	13	0	All	2	40 Years to 80 Years Â (Adult, Older Adult)	23	40	80	Phase 4	4	164	Interventional	1	Allocation: Randomized|Intervention Model: Single Group Assignment|Masking: Double (Participant, Investigator)|Primary Purpose: Treatment			2	1	2	13	2		0		2020-07-08	2021-06-18
343	NCT02673138	Effect of Canagliflozin in T1DM (Type 1 Diabetes Melitus) After Interruption of Continuous Subcutaneous Insulin Infusion		Yes		Completed	4	Has Results	1	1	Type 1 Diabetes	1	0	1	1		Drug: canagliflozin|Other: basal interruption without canagliflozin	canagliflozin	C	3	Differences in Plasma Glucose Levels Following the Interruption of Basal Subcutaneous Infusion of Insulin|Differences in BHB (Beta-hydroxybutyrate) Levels Following Interruption of Basal|Differences in Free Fatty Acid Levels Following Interruption of Basal Subcutaneous Insulin Infusion|Differences in Glucagon Levels Following the Interruption of the Basal Subcutaneous Insulin Infusion	Yale University|National Institute of Diabetes and Digestive and Kidney Diseases (NIDDK)	Other|NIH	23	1	All	2	18 Years to 45 Years Â (Adult)	2	18	45	Not Applicable	5	10	Interventional	1	Allocation: Non-Randomized|Intervention Model: Single Group Assignment|Masking: None (Open Label)|Primary Purpose: Treatment			1	1	0	0	2		0	0	2016-02-03	2021-10-13
344	NCT03416270	ERtugliflozin triAl in DIabetes With Preserved or Reduced ejeCtion FrAcTion mEchanistic Evaluation in Heart Failure	ERADICATE-HF	Yes		Unknown status	8	No Results Available	0	0	Type 2 Diabetes Mellitus|Heart Failure	2	0	2	2	6	Drug: Ertugliflozin|Drug: Placebo	ertugliflozin	Er	2	Proximal sodium reabsorption (FENa)|Glomerular Filtration Rate (GFR)|Effective Renal Plasma Flow (ERPF)|Systolic blood pressure (SBP)|Diastolic blood pressure (DBP)|Heart rate (HR)|Echocardiography for markers of systolic and diastolic function, cardiac output|Arterial stiffness|Plasma volume|Extracellular water|Cardiac output|Systemic vascular resistance|RAAS hormones|Natriuretic peptides|Sympat…	University Health Network, Toronto|University Medical Center Groningen|Merck Sharp & Dohme LLC|University of Toronto|Toronto General Hospital	Other|Industry	13	0	All	2	19 Years and older Â (Adult, Older Adult)	23	19		Phase 2	2	36	Interventional	1	Allocation: Randomized|Intervention Model: Parallel Assignment|Masking: Quadruple (Participant, Care Provider, Investigator, Outcomes Assessor)|Primary Purpose: Treatment			2	3	4	1234	2		0		2018-01-31	2018-05-02
345	NCT05580510	" Evaluation of Safety and Efficacy of Empagliflozin and Sacubitril/Valsartan for CHF With Reduced Ejection Fraction in ACHD "		Yes		Not yet recruiting	0	No Results Available	0	0	Congenital Heart Disease|Heart Failure|Heart Failure With Reduced Ejection Fraction	3	0	3	12	6	Drug: Sacubitril 49 MG / Valsartan 51 MG [Entresto] BID|Drug: Empagliflozin 10 MG OD	empagliflozin, sacubitril/valsarta	E	14	3D echocardiographic systemic ventricular end-diastolic volume index|3D echocardiographic systemic ventricular end-systolic volume index|Functional class|Pulmonary congestion|6-minute walking test|Echocardiographic ejection fraction from the systemic ventricle|Echocardiographic longitudinal overall strain|NT-proBNP|Systemic venous congestion	Instituto Nacional de Cardiologia Ignacio Chavez|Boehringer Ingelheim laboratory	Other	3	0	All	2	18 Years to 80 Years Â (Adult, Older Adult)	23	18	80	Phase 2|Phase 3	23	160	Interventional	1	Allocation: Randomized|Intervention Model: Parallel Assignment|Masking: None (Open Label)|Primary Purpose: Treatment			2	3	0	0	2		0		2022-10-14	2022-11-02
346	NCT05360615	The Effects of Empagliflozin on Renal Outcomes in Post Severe Acute Kidney Injury Survivors		Yes		Recruiting	2	No Results Available	0	0	Empagliflozin in Post AKI Stage 2-3	2	1	1	8		Drug: Empagliflozin 10 MG|Drug: Placebo	empagliflozin	E	2	MAKE365	Chulalongkorn University	Other	3	0	All	2	18 Years and older Â (Adult, Older Adult)	23	18		Phase 1	1	147	Interventional	1	Allocation: Randomized|Intervention Model: Parallel Assignment|Masking: Quadruple (Participant, Care Provider, Investigator, Outcomes Assessor)|Primary Purpose: Treatment			2	3	4	1234	2		0		2022-05-04	2022-10-28
347	NCT03363464	Comparative Effectiveness of Empagliflozin in the US		Yes		Active, not recruiting	1	No Results Available	0	0	Diabetes Mellitus, Type 2	1	0	1	2		Drug: Empagliflozin|Drug: DPP-4 inhibitor|Drug: GLP-1 receptor agonist	empagliflozin	E	3	3-point major adverse cardiovascular events (MACE)|Hospitalization for heart failure (specific, based on primary inpatient diagnosis code)|Hospitalization for heart failure (broad, based on any inpatient diagnosis code)|Modified MACE|Composite of MI or stroke hospital admission for heart failure|All-cause mortality|Coronary revascularization procedure|Hospitalization for unstable angina|Composite…	Boehringer Ingelheim|Eli Lilly and Company	Industry	1	1	All	2	18 Years and older Â (Adult, Older Adult)	23	18				230000	Observational	0	Observational Model: Cohort|Time Perspective: Retrospective	2	2							0		2017-12-06	2022-10-06
348	NCT02956811	Does Dapagliflozin Regress Left Ventricular Hypertrophy In Patients With Type 2 Diabetes?	DAPA-LVH	Yes		Completed	4	No Results Available	0	0	Type 2 Diabetes|Left Ventricular Hypertrophy	2	0	2	2	12	Drug: Dapagliflozin|Drug: Placebo	dapagliflozin	D	2	Change in left ventricular (LV) Mass by Cardiac MRI at 52 weeks|Change in 24 hour blood pressure (BP) recording at 52 weeks|Change in Office blood pressure (BP) at 4, 17, 34 and 52 weeks|Change in Body mass index at 4, 17, 34 and 52 weeks|Change in waist/hip ratio at 4, 17, 34 and 52 weeks|Change in waist circumference at 4, 17, 34 and 52 weeks|Change in visceral fat massed with Abdominal MRI at …	University of Dundee|NHS Tayside|AstraZeneca	Other|Industry	13	0	All	2	18 Years to 80 Years Â (Adult, Older Adult)	23	18	80	Phase 4	4	66	Interventional	1	Allocation: Randomized|Intervention Model: Parallel Assignment|Masking: Quadruple (Participant, Care Provider, Investigator, Outcomes Assessor)|Primary Purpose: Treatment			2	3	4	1234	2		0		2016-11-06	2019-07-09
349	NCT05025735	Alpelisib, Fulvestrant and Dapagliflozin for the Treatment of HR+, HER2 -, PIK3CA Mutant Metastatic Breast Cancer		Yes		Recruiting	2	No Results Available	0	0	Metastatic Breast Cancer|HER2-negative Breast Cancer	2	0	2	10	10	Drug: Dapagliflozin 10Mg Tab	dapagliflozin	D	5	Incidence of all grade hyperglycemia as assessed by CTCAE v5.0|Incidence of Grade 3/4 hyperglycemia as assessed by CTCAE v5.0|Overall response rate (ORR) as assed by RECIST 1.1 in patients with measurable disease|Progression free survival	Saint Luke's Health System|Novartis Pharmaceuticals	Other|Industry	13	1	All	2	18 Years to 65 Years Â (Adult, Older Adult)	23	18	65	Phase 2	2	25	Interventional	1	Allocation: N/A|Intervention Model: Single Group Assignment|Masking: None (Open Label)|Primary Purpose: Treatment			0	1	0	0	2		0		2021-08-27	2021-10-19
350	NCT05225077	Short-term Use of Dapagliflozin to Protect Kidney Function in CKD Patients		Yes		Recruiting	2	No Results Available	0	0	Renal Insufficiency, Chronic|Cardiac Catheterization|Percutaneous Coronary Intervention	3	2	1	8		Drug: Dapagliflozin 10 MG [Farxiga]	dapagliflozin	D	5	Incidence of contrast induced nephropathy	Dong-A University	Other	3	0	All	2	20 Years to 80 Years Â (Adult, Older Adult)	23	20	80	Phase 4	4	600	Interventional	1	Allocation: Randomized|Intervention Model: Parallel Assignment|Masking: None (Open Label)|Primary Purpose: Prevention			2	3	0	0	1		0		2022-02-04	2022-02-04
351	NCT02390050	A Dose Range Finding Study to Evaluate the Effect of Bexagliflozin Tablets in Subjects With Type 2 Diabetes Mellitus		Yes		Completed	4	Has Results	1	0	Diabetes Mellitus, Type 2	1	0	1	2		Drug: Bexagliflozin tablets|Drug: Bexagliflozin tablets, placebo	bexagliflozin	B	2	Change in HbA1c After 12 Weeks of Treatment|Proportion of Subjects With HbA1c < 7%|Change in Body Weight Over Time|Change in Fasting Plasma Glucose (FPG) Over Time|Change in Systolic and Diastolic Blood Pressure Over Time|Change in HbA1c Over Time	Theracos	Industry	1	1	All	2	20 Years and older Â (Adult, Older Adult)	23	20		Phase 2	2	292	Interventional	1	Allocation: Randomized|Intervention Model: Parallel Assignment|Masking: Quadruple (Participant, Care Provider, Investigator, Outcomes Assessor)|Primary Purpose: Treatment			2	3	4	1234	2	"Study Protocol", https://ClinicalTrials.gov/ProvidedDocs/50/NCT02390050/Prot_000.pdf|"Statistical Analysis Plan", https://ClinicalTrials.gov/ProvidedDocs/50/NCT02390050/SAP_001.pdf	12	0	2015-03-17	2021-06-29
352	NCT03050229	SGLT-2i and ARB Combination Therapy in Patients With T2DM and Nocturnal Hypertension (SACRA Study)		Yes		Completed	4	No Results Available	0	0	Nocturnal Hypertension|T2DM (Type 2 Diabetes Mellitus)	2	0	2	12	2	Drug: Empagliflozin|Drug: Placebo	empagliflozin	E	2	Reduction of nocturnal blood pressure measured by ABPM|Reduction of Blood pressure measured by ABPM -24h Blood Pressure|Reduction of Blood pressure measured by ABPM -Daytime Blood Pressure|Reduction of Blood pressure measured by ABPM -Minimum nocturnal Blood Pressure|Reduction of Blood pressure measured by ABPM -Nocturnal blood pressure variability|Reduction of Metabolism-related factors -HbA1c|R…	Jichi Medical University|Boehringer Ingelheim|Eli Lilly and Company	Other|Industry	13	0	All	2	20 Years and older Â (Adult, Older Adult)	23	20		Phase 4	4	174	Interventional	1	Allocation: Randomized|Intervention Model: Parallel Assignment|Masking: Quadruple (Participant, Care Provider, Investigator, Outcomes Assessor)|Primary Purpose: Treatment			2	3	4	1234	2		0	0	2017-02-10	2018-03-27
353	NCT05181631	Diabetic/Metabolic Cardiomyopathy: Prevalence and Phenotype	METAB-HEART	No	other	Not yet recruiting	0	No Results Available	0		Cardiopathy|Diabetes|Metabolic Syndrome	3	0	3	7	2	0	0	0		Echographic cardiomyopathy	Assistance Publique - HÃ´pitaux de Paris	Other	3		All	2	Child, Adult, Older Adult	123			Not Applicable	5	1500	Interventional	1	Allocation: N/A|Intervention Model: Single Group Assignment|Masking: None (Open Label)|Primary Purpose: Diagnostic			0	1	0		5		0		2022-01-06	2022-01-06
354	NCT02897219	A Study of ASP1941 in Combination With Insulin in Patients With Type 1 Diabetes Mellitus		Yes		Completed	4	No Results Available	0	0	Type 1 Diabetes Mellitus	1	0	1	1		Drug: ipragliflozin|Drug: Placebo|Other: Insulin Therapy	ipragliflozin	I	23	Change from baseline in HbA1c|Change from baseline in Fasting plasma glucose|Change from baseline in self-monitored blood glucose level|Change from baseline in leptin|Change from baseline in glycoalbumin|Change from baseline in adiponectin|Change from baseline in glucagon|Change from baseline in number of units of insulin administered concomitantly|Change from baseline in body weight|Change from …	Astellas Pharma Inc	Industry	1	0	All	2	20 Years and older Â (Adult, Older Adult)	23	20		Phase 3	3	175	Interventional	1	Allocation: Randomized|Intervention Model: Parallel Assignment|Masking: Double (Participant, Investigator)|Primary Purpose: Treatment			2	3	2	13	2		0	0	2016-09-13	2019-03-06
355	NCT02529449	Pharmacodynamics, Pharmacokinetics, and Safety of ASP1941 in Patients With Type 1 Diabetes Mellitus		Yes		Completed	4	No Results Available	0	0	Type 1 Diabetes Mellitus	1	0	1	1		Drug: Placebo|Drug: ASP1941	ipragliflozin	I	2	Daily profile of plasma glucose levels|Area under the concentration-time curve (AUC) 0-24hr (AUC0-24h) of plasma glucose levels|AUC0-3h of plasma glucose levels|AUC0-4h of plasma glucose levels|AUC0-10h of plasma glucose levels|Fasting plasma glucose levels|Glycoalbumin|Urinary glucose excretion|Urinary glucose excretion rate|Urine volume|Urinary glucose concentration|Body weight|Renal glucose cl…	Astellas Pharma Inc	Industry	1	0	All	2	20 Years to 74 Years Â (Adult, Older Adult)	23	20	74	Phase 2	2	43	Interventional	1	Allocation: Randomized|Intervention Model: Parallel Assignment|Masking: Quadruple (Participant, Care Provider, Investigator, Outcomes Assessor)|Primary Purpose: Treatment			2	3	4	1234	2		0	0	2015-08-20	2019-03-18
356	NCT02597309	The Effect of add-on Canagliflozin in Patients With Type 2 Diabetes Treated With U-500 Insulin	I-Can	Yes		Withdrawn	7	No Results Available	0	1	Diabetes, Obesity	1	0	1	2		Drug: Canagliflozin	canagliflozin	C	5	Reduction in insulin recuirement	Joslin Diabetes Center	Other	3	1	All	2	18 Years to 75 Years Â (Adult, Older Adult)	23	18	75	Phase 4	4	0	Interventional	1	Allocation: Randomized|Intervention Model: Parallel Assignment|Masking: Quadruple (Participant, Care Provider, Investigator, Outcomes Assessor)|Primary Purpose: Treatment			2	3	4	1234	2		0	0	2015-11-05	2017-03-01
357	NCT05295368	Strategies for Kidney Outcomes Prevention and Evaluation - The SKOPE Study	SKOPE	No	other	Recruiting	2	No Results Available	0		Chronic Kidney Diseases	1	0	1	8		0	0	0		the eGFR|Mean change in CVD risk score|Mean change in CKD quality of life	Duke-NUS Graduate Medical School	Other	3	SingHealth Polyclinics, Singapore, Singapore	All	2	40 Years to 79 Years Â (Adult, Older Adult)	23	40	79	Not Applicable	5	896	Interventional	1	Allocation: Randomized|Intervention Model: Parallel Assignment|Masking: Single (Outcomes Assessor)|Primary Purpose: Health Services Research			2	3	1	4	4		0		2022-03-25	2022-08-12
358	NCT05392959	Effect of the Antidiabetic Drug Dapagliflozin on the Coronary Macrovascular and Microvascular Function in Type 2 Diabetic Patients	DAPAMICRO	Yes		Recruiting	2	No Results Available	0	0	Diabetes Mellitus, Type 2	1	0	1	2		Drug: Dapagliflozin 10 mg Tab|Drug: Placebo	dapagliflozin	D	2	the longitudinal change of the Fractional Flow Reserve (FRR)|the longitudinal change of the Coronary flow reserve (CFR)|the longitudinal change of the Index of Microvascular Resistance (IMR).	Centre Hospitalier Universitaire Saint Pierre|AstraZeneca	Other|Industry	13	0	All	2	18 Years and older Â (Adult, Older Adult)	23	18		Phase 4	4	100	Interventional	1	Allocation: Randomized|Intervention Model: Parallel Assignment|Masking: Double (Participant, Care Provider)|Primary Purpose: Treatment			2	3	2	12	2		0		2022-05-26	2022-08-31
359	NCT04450394	A Phase 2 Study of LY3209590 in Participants With Type 2 Diabetes Mellitus		No	other anti-diabetic medications	Completed	4	Has Results	1		Type 2 Diabetes Mellitus	1	0	1	2		0x	0	0		Change From Baseline in Hemoglobin A1c (HbA1c)|Change From Baseline in Fasting Serum Glucose|Rate of Documented Hypoglycemia|Pharmacokinetics (PK): Area Under the Concentration Time Curve (AUC) of LY3209590	Eli Lilly and Company	Industry	1	Syed Research Consultants Llc, Sheffield, Alabama, United States|National Research Institute - Huntington Park, Huntington Park, California, United States|National Research Institute - Wilshire, Los Angeles, California, United States|Catalina Research Institute, LLC, Montclair, California, United States|Encompass Clinical Research, Spring Valley, California, United States|CMR of Greater New Haven…	All	2	18 Years to 75 Years Â (Adult, Older Adult)	23	18	75	Phase 2	2	278	Interventional	1	Allocation: Randomized|Intervention Model: Parallel Assignment|Masking: None (Open Label)|Primary Purpose: Treatment			2	3	0		2	"Study Protocol", https://ClinicalTrials.gov/ProvidedDocs/94/NCT04450394/Prot_000.pdf|"Statistical Analysis Plan", https://ClinicalTrials.gov/ProvidedDocs/94/NCT04450394/SAP_001.pdf	12		2020-06-29	2022-11-02
360	NCT03298009	Impact of a Short-term Treatment With Canagliflozin (Canacardia-HF)	Canacardia	Yes		Withdrawn	7	No Results Available	0	0	Type2 Diabetes|Heart Failure	2	0	2	2	6	Drug: Canagliflozin 100mg|Drug: Placebo oral capsule|Radiation: PET imaging	canagliflozin	C	2	Change to be observed with canagliflozin on myocardial dietary fatty acid uptake|Change to be observed with canagliflozin on whole-body partitioning.|myocardial and liver NEFA uptake|NEFA oxidative rate|plasma NEFA turnover	UniversitÃ© de Sherbrooke|Janssen Inc.	Other|Industry	13	0	All	2	18 Years to 75 Years Â (Adult, Older Adult)	23	18	75	Not Applicable	5	0	Interventional	1	Allocation: Randomized|Intervention Model: Crossover Assignment|Masking: Double (Participant, Outcomes Assessor)|Primary Purpose: Basic Science			2	2	2	14	0		0		2017-09-29	2019-04-16
361	NCT03730662	A Study of Tirzepatide (LY3298176) Once a Week Versus Insulin Glargine Once a Day in Participants With Type 2 Diabetes and Increased Cardiovascular Risk	SURPASS-4	No	other anti-diabetic medications	Completed	4	Has Results	1		Type 2 Diabetes Mellitus	1	0	1	2		0x	0	0		Change From Baseline in Hemoglobin A1c (HbA1c) (10 mg and 15 mg)|Change From Baseline in HbA1c (5 mg)|Change From Baseline in Body Weight|Percentage of Participants With HbA1c of <7.0%|Change From Baseline in Fasting Serum Glucose|Mean Change From Baseline in Daily Average 7-Point Self-Monitored Blood Glucose (SMBG) Values|Pharmacokinetics (PK): Steady State Area Under the Concentration Time Curv…	Eli Lilly and Company	Industry	1	Advanced Research Center, Anaheim, California, United States|Valley Clinical Trials, Inc., Covina, California, United States|Marin Endocrine Associates, Greenbrae, California, United States|National Research Institute, Huntington Park, California, United States|Scripps Whittier Diabetes Institute, La Jolla, California, United States|First Valley Medical Group, Lancaster, California, United States…	All	2	18 Years and older Â (Adult, Older Adult)	23	18		Phase 3	3	2002	Interventional	1	Allocation: Randomized|Intervention Model: Parallel Assignment|Masking: None (Open Label)|Primary Purpose: Treatment			2	3	0		2	"Study Protocol", https://ClinicalTrials.gov/ProvidedDocs/62/NCT03730662/Prot_000.pdf|"Statistical Analysis Plan", https://ClinicalTrials.gov/ProvidedDocs/62/NCT03730662/SAP_001.pdf	12		2018-11-05	2022-02-14
362	NCT05420285	Cardiometabolic Effects of Dapagliflozin in Heart Failure With Reduced Ejection Fraction	ICARD	Yes		Not yet recruiting	0	No Results Available	0	0	Heart Failure|Reduced Ejection Fraction	2	0	2	6	6	Drug: Dapagliflozin	dapagliflozin	D	5	To evaluate changes in left ventricular (LV) extracellular mass index (ECMi) measured by MRI, induced by once-daily dapagliflozin 10mg during 6 months in patients with heart failure and reduced ejection fraction|To evaluate myocardial morphology|Left ventricular ejection fraction as a biomarker of myocardial function|Right ventricular ejection fraction as a biomarker of myocardial function|Left a…	Assistance Publique - HÃ´pitaux de Paris	Other	3	0	All	2	18 Years to 100 Years Â (Adult, Older Adult)	23	18	100	Phase 2	2	40	Interventional	1	Allocation: N/A|Intervention Model: Single Group Assignment|Masking: None (Open Label)|Primary Purpose: Treatment			0	1	0	0	2		0		2022-06-15	2022-06-15
363	NCT02433678	An Investigation Into The Anti-hypertensive And Potential Anti-inflammatory Actions Of Dapagliflozin		Yes		Completed	4	Has Results	1	1	Type 2 Diabetes	1	0	1	2		Drug: dapagliflozin|Drug: Placebo	dapagliflozin	D	2	Difference in the Percent Change in Fasting Nuclear Factor Kappa-light-chain-enhancer of Activated B Cells Activation (DNA Binding Activity) in Mononuclear Cells Before and After Dapagliflozin Use|Changes in Expression of Inflammatory Mediators	University at Buffalo|Kaleida Health	Other	3	1	All	2	20 Years to 80 Years Â (Adult, Older Adult)	23	20	80	Phase 4	4	52	Interventional	1	Allocation: Randomized|Intervention Model: Parallel Assignment|Masking: Double (Participant, Investigator)|Primary Purpose: Treatment			2	3	2	13	2	"Study Protocol", https://ClinicalTrials.gov/ProvidedDocs/78/NCT02433678/Prot_000.pdf	1	1	2015-05-05	2019-10-30
364	NCT04973891	CANA/Met in Non-diabetic Women With PCOS		Yes		Completed	4	No Results Available	0	0	Polycystic Ovary Syndrome	1	0	1	5		Drug: Canagliflozin combined with metformin|Drug: metformin	canagliflozin/metformin	C	3	Body mass index|Total testosterone|Androstenedione|Dehydroepiandrosterone sulfate|Sex hormone-binding globulin	Shengjing Hospital	Other	3	0	Female	0	18 Years to 45 Years Â (Adult)	2	18	45	Phase 1|Phase 2	12	52	Interventional	1	Allocation: Randomized|Intervention Model: Parallel Assignment|Masking: None (Open Label)|Primary Purpose: Treatment			2	3	0	0	2		0		2021-07-22	2022-04-21
365	NCT05042505	Effect of Dapagliflozin vs Sitagliptin on Liver Fat Accumulation and Body Composition in Patients With Diabetes Mellitus and Liver Transplantation	Dapa-LiT	Yes		Recruiting	2	No Results Available	0	0	Diabetes Mellitus|Liver Transplant; Complications	2	0	2	2	9	Drug: Dapagliflozin 10Mg Tab|Drug: Sitagliptin 100mg	dapagliflozin	D	3	Changes from baseline to month 12 in liver and pancreatic fat content.|Change from baseline in body composition variables (body weight, BMI, body fat percentage, visceral adipose tissue, skeletal muscle mass and bone mineral content) at month 12. Body weight and BMI will be automatically recorded by the DEXA scan.|Changes from baseline in liver aminotransferases (AST, ALT and GGT)|Changes in effi…	Medanta, The Medicity, India	Other	3	0	All	2	Child, Adult, Older Adult	123			Not Applicable	5	100	Interventional	1	Allocation: Randomized|Intervention Model: Parallel Assignment|Masking: None (Open Label)|Primary Purpose: Treatment			2	3	0	0	2		0		2021-09-13	2022-01-18
366	NCT02561078	An Administration Method Study of Human Regular U-500 Insulin (LY041001) in Participants With Type 2 Diabetes Mellitus	VIVID	No	other anti-diabetic medications	Completed	4	Has Results	1		Type 2 Diabetes Mellitus	1	0	1	2		0x	0	0		Change From Baseline in Hemoglobin A1c (HbA1c)|Change From Baseline in Fasting Plasma Glucose (FPG)|Percentage of Participants With HbA1c <7.0%|Percentage of Participants With HbA1c <7.5%|Change From Baseline in 7-point Self-Monitored Blood Glucose (SMBG) Values|Change From Baseline in Total Daily Dose (TDD)|Percentage of Participants With Hypoglycemic Episodes (Documented Hypoglycemia With Blood…	Eli Lilly and Company|Insulet Corporation	Industry	1	Internal Medicine Center LLC, Mobile, Alabama, United States|John Muir Physician Network Clinical Research Center, Concord, California, United States|Valley Endocrine, Fresno, Fresno, California, United States|Scripps Whittier Diabetes Institute, La Jolla, California, United States|Diabetes and Endocrine Associates, La Mesa, California, United States|First Valley Medical Group, Lancaster, Califor…	All	2	18 Years to 85 Years Â (Adult, Older Adult)	23	18	85	Phase 3	3	420	Interventional	1	Allocation: Randomized|Intervention Model: Parallel Assignment|Masking: None (Open Label)|Primary Purpose: Treatment			2	3	0		2	"Study Protocol: Study Protocol", https://ClinicalTrials.gov/ProvidedDocs/78/NCT02561078/Prot_003.pdf|"Statistical Analysis Plan", https://ClinicalTrials.gov/ProvidedDocs/78/NCT02561078/SAP_004.pdf|"Study Protocol: Study Protocol (a)", https://ClinicalTrials.gov/ProvidedDocs/78/NCT02561078/Prot_005.pdf	12		2015-09-25	2020-05-20
367	NCT03895229	The Effect of Morning Versus Evening Administration on The Pharmacokinetics and Pharmacodynamics of Empagliflozin		Yes		Completed	4	No Results Available	0	0	Diabetes Mellitus|Pharmacokinetics|Pharmacodynamics	3	2	1	2		Drug: Empagliflozin 10 MG Oral Tablet [Jardiance]	empagliflozin	E	5	Maximum drug concentration in plasma (Cmax)|Area under the plasma concentration-time curve from time 0 to 48 hours(h) (AUC0â†’48h)|Time to Maximum drug concentration in plasma (tmax)|Cumulative Urinary Glucose Excreted over the first 24 hours (Cumulative UGE)|Half life( tÂ½) of drug in plasma	Ain Shams University|Drug Research Centre, Cairo, Egypt	Other	3	0	All	2	18 Years to 45 Years Â (Adult)	2	18	45	Phase 1	1	16	Interventional	1	Allocation: N/A|Intervention Model: Single Group Assignment|Masking: None (Open Label)|Primary Purpose: Other			0	1	0	0	3		0		2019-03-29	2019-04-02
368	NCT04157751	A Study to Test the Effect of Empagliflozin in Patients Who Are in Hospital for Acute Heart Failure		Yes		Completed	4	Has Results	1	1	Heart Failure	1	0	1	6		Drug: Empagliflozin|Drug: Placebo to Empagliflozin	empagliflozin	E	2	Percentage of Pairwise Comparisons With Wins of Clinical Benefit, a Composite of Death, Number of Heart Failure Events (HFEs), Time to the First HFE and â‰¥5-point Difference in CfB in KCCQ-TSS After 90 Days of Treatment|Number of Participants With Improvement of at Least 10 Points in KCCQ-TSS After 90 Days of Treatment|Change From Baseline in KCCQ-TSS After 90 Days of Treatment|Change From Basel…	Boehringer Ingelheim|Eli Lilly and Company	Industry	1	1	All	2	18 Years and older Â (Adult, Older Adult)	23	18		Phase 3	3	530	Interventional	1	Allocation: Randomized|Intervention Model: Parallel Assignment|Masking: Double (Participant, Investigator)|Primary Purpose: Treatment			2	3	2	13	2	"Study Protocol", https://ClinicalTrials.gov/ProvidedDocs/51/NCT04157751/Prot_000.pdf|"Statistical Analysis Plan", https://ClinicalTrials.gov/ProvidedDocs/51/NCT04157751/SAP_001.pdf	12	1	2019-11-08	2022-07-19
369	NCT03030222	Empagliflozin Impact on Hemodynamics in Patients With Heart Failure	EMBRACE-HF	Yes		Completed	4	Has Results	1	1	Heart Failure	1	0	1	6		Drug: Empagliflozin 10 mg Tab|Drug: Placebo Oral Tablet	empagliflozin	E	2	Change in Pulmonary Artery Diastolic Pressure From Baseline to End of Treatment Period (Defined as Average of Pulmonary Artery Diastolic Pressure Measurements Between Weeks 8-12) Between Empagliflozin and Placebo|Change From Baseline in Pulmonary Artery Diastolic Pressure at Each Interim Timepoint (Wks 1, 2, 3, 4, 5, 6, 7, 8, 9, 10, 11,12) Between Empagliflozin and Placebo.|Change in Pulmonary Ar…	Saint Luke's Health System	Other	3	1	All	2	19 Years to 119 Years Â (Adult, Older Adult)	23	19	119	Phase 4	4	65	Interventional	1	Allocation: Randomized|Intervention Model: Parallel Assignment|Masking: Quadruple (Participant, Care Provider, Investigator, Outcomes Assessor)|Primary Purpose: Treatment			2	3	4	1234	2	"Study Protocol", https://ClinicalTrials.gov/ProvidedDocs/22/NCT03030222/Prot_000.pdf|"Statistical Analysis Plan", https://ClinicalTrials.gov/ProvidedDocs/22/NCT03030222/SAP_001.pdf	12	1	2017-01-24	2021-12-09
370	NCT05558904	An Investigational Scan (Me-4FDG PET/CT) for the Detection of Sodium-Glucose Transport for Early Diagnosis of Lung Cancer		No	procedure	Not yet recruiting	0	No Results Available	0		Lung Adenocarcinoma	1	0	1	10		0	0	0		Sensitivity of Alpha-methyl-4-deoxy-4-[(18)F]fluoro-D-glucopyranoside (Me-4FDG) positron-emission tomography (PET) scans|Specificity of Me-4FDG for lung cancer|Optimal combination of sensitivity and specificity|Incidence of adverse events of Me-4FDG|Efficacy of Me-4FDG in diagnosing lung cancer|Correlation of Me-4FDG positivity with histopathological features (tumor grade)|Correlation of Me-4FDG …	Jonsson Comprehensive Cancer Center|Lungevity Foundation|American Cancer Society, Inc.	Other	3	UCLA / Jonsson Comprehensive Cancer Center, Los Angeles, California, United States	All	2	18 Years and older Â (Adult, Older Adult)	23	18		Phase 1|Phase 2	12	60	Interventional	1	Allocation: N/A|Intervention Model: Single Group Assignment|Masking: None (Open Label)|Primary Purpose: Diagnostic			0	1	0		5		0		2022-09-28	2022-10-20
371	NCT04509674	EMPACT-MI: A Study to Test Whether Empagliflozin Can Lower the Risk of Heart Failure and Death in People Who Had a Heart Attack (Myocardial Infarction)	EMPACT-MI	Yes		Recruiting	2	No Results Available	0	0	Myocardial Infarction	1	0	1	12		Drug: Empagliflozin|Drug: Placebo	empagliflozin	E	2	Composite of time to first heart failure hospitalisation or all-cause mortality|Total number of HHF or all-cause mortality|Total number of non-elective Cardiovascular (CV) hospitalisations or all-cause mortality|Total number of non-elective all-cause hospitalisations or all-cause mortality|Total number of hospitalisations for MI or all-cause mortality|Time to CV mortality	Boehringer Ingelheim|Eli Lilly and Company	Industry	1	1	All	2	18 Years and older Â (Adult, Older Adult)	23	18		Phase 3	3	6500	Interventional	1	Allocation: Randomized|Intervention Model: Parallel Assignment|Masking: Quadruple (Participant, Care Provider, Investigator, Outcomes Assessor)|Primary Purpose: Treatment			2	3	4	1234	2		0		2020-08-12	2022-11-02
372	NCT05271162	Empagliflozin in the Prevention of Cardiotoxicity in Cancer Patients Undergoing Chemotherapy Based on Anthracyclines	EMPACT	Yes		Not yet recruiting	0	No Results Available	0	0	Cardiotoxicity	1	0	1	7		Drug: Empagliflozin 10 MG|Other: Placebo	empagliflozin	E	2	Number of participants with left ventricular systolic dysfunction|Rate of episodes of all-cause death, cardiovascular death, myocardial infarction, and stroke|Percentage decrease in left ventricular ejection fraction, GLS (global longitudinal strain)|Rate of structural myocardial alterations in CMR|Changes in the concentration of biomarkers|The difference in scores in the KCCQ (Kansas City Cardio…	Maria Sklodowska-Curie National Research Institute of Oncology|Medical Research Agency, Poland	Other	3	0	All	2	18 Years and older Â (Adult, Older Adult)	23	18		Phase 3	3	220	Interventional	1	Allocation: Randomized|Intervention Model: Parallel Assignment|Masking: Quadruple (Participant, Care Provider, Investigator, Outcomes Assessor)|Primary Purpose: Prevention			2	3	4	1234	1		0		2022-03-08	2022-03-08
373	NCT03027960	Empagliflozin in Heart Failure: Diuretic and Cardio-Renal Effects	EMPA	Yes		Completed	4	No Results Available	0	0	Heart Failure|Type II; Diabetes	2	0	2	6	2	Drug: Empagliflozin|Drug: Placebo Oral Capsule	empagliflozin	E	2	urine sodium concentrations via ion selective electrodes|blood volume	Yale University|Boehringer Ingelheim	Other|Industry	13	1	All	2	18 Years and older Â (Adult, Older Adult)	23	18		Phase 1	1	21	Interventional	1	Allocation: Randomized|Intervention Model: Crossover Assignment|Masking: Double (Participant, Care Provider)|Primary Purpose: Treatment			2	2	2	12	2		0		2017-01-23	2020-06-26
374	NCT03970044	Effectiveness of Exenatide Plus Dapagliflozin on 24 Hour Glucose Variability Measured by CGM. A Proof of Concept.		Yes		Completed	4	No Results Available	0	1	Diabetes Mellitus, Type 2	1	0	1	2		Drug: Exenatide 2 MG|Drug: Dapagliflozin 10 MG	empagliflozin	E	1	MAGE|Fasting Plasma Glucose|HbA1c|Weight|Blood Pressure|Blood Glucose Variability|24 Hour Mean Blood Glucose|Blood Glucose Time In Range	Consano Clinical Research, LLC	Other	3	1	All	2	18 Years to 75 Years Â (Adult, Older Adult)	23	18	75	Phase 4	4	67	Interventional	1	Allocation: Randomized|Intervention Model: Parallel Assignment|Masking: None (Open Label)|Primary Purpose: Treatment			2	3	0	0	2		0	1	2019-05-31	2021-08-30
375	NCT05266404	Phase 1 Bioequivalence Study of Dapagliflozin/Sitagliptin FDC vs Loose Combination of Single Components		Yes		Completed	4	No Results Available	0	0	Healthy Volunteers (Intended Indication: Type 2 Diabetes Mellitus)	1	0	1	11		Drug: Dapagliflozin/sitagliptin FDC|Drug: Sitagliptin|Drug: Dapagliflozin	dapagliflozin/sitagliptin	D	13	Area under plasma concentration-time curve from zero to infinity (AUCinf)|Area under the plasma concentration-curve from zero to the last quantifiable concentration (AUClast)|Maximum observed plasma (peak) drug concentration (Cmax)|Time to reach peak or maximum observed concentration or response following drug administration (tmax)|Half-life associated with terminal slope (Î»z) of a semi-logarith…	AstraZeneca|Parexel	Industry	1	0	All	2	18 Years to 55 Years Â (Adult)	2	18	55	Phase 1	1	46	Interventional	1	Allocation: Randomized|Intervention Model: Crossover Assignment|Masking: None (Open Label)|Primary Purpose: Treatment			2	2	0	0	2		0		2022-03-04	2022-07-05
376	NCT04135287	Relationship Between Improvement in Insulin Secretion and Decrease in HbA1c in GLP-1 RA Therapy in T2DM Patients		Yes		Recruiting	2	No Results Available	0	0	Diabetes Mellitus, Type 2	1	0	1	2		Drug: GLP-1 receptor agonist	dapagliflozin	D	5	HbA1c|Beta cell function|Weight loss|Fasting Plasma Glucagon	Dasman Diabetes Institute	Other	3	0	All	2	21 Years to 75 Years Â (Adult, Older Adult)	23	21	75	Phase 4	4	315	Interventional	1	Allocation: N/A|Intervention Model: Single Group Assignment|Masking: None (Open Label)|Primary Purpose: Treatment			0	1	0	0	2		0		2019-10-22	2020-07-21
377	NCT02700334	Effect of Dapagliflozin on Insulin Secretion and Insulin Sensitivity in Patients With Prediabetes		Yes		Completed	4	Has Results	1	0	Prediabetes|Impaired Fasting Glucose|Impaired Glucose Tolerance	3	0	3	3	3	Drug: Dapagliflozin|Drug: Placebo	dapagliflozin	D	2	Fasting Glucose|Postprandial Glucose|First Phase of Insulin Secretion|Total Insulin Secretion|Insulin Sensitivity|Glycosylated Hemoglobin|Body Weight|Body Mass Index|Total Cholesterol|Triglycerides|High Density Lipoprotein Cholesterol (HDL-c)|Alanine Aminotransferase (ALT)|Aspartate Aminotransferase (AST)|Creatinine|Uric Acid|Systolic Blood Pressure|Diastolic Blood Pressure	University of Guadalajara	Other	3	0	All	2	30 Years to 60 Years Â (Adult)	2	30	60	Phase 4	4	24	Interventional	1	Allocation: Randomized|Intervention Model: Parallel Assignment|Masking: Double (Participant, Investigator)|Primary Purpose: Treatment			2	3	2	13	2		0	0	2016-03-07	2020-10-28
378	NCT02401880	Effects of Linagliptin in Addition to Empagliflozin on Islet Cell Physiology		Yes		Completed	4	No Results Available	0	0	Type 2 Diabetes Mellitus	1	0	1	2		Drug: Linagliptin|Other: Placebo|Drug: Empagliflozin	empagliflozin	E	23	â€¢ Change in glucagon release (AUC0-180 min) during Liquid Meal Test (LMT) from V3 to V4 between the two treatment groups (Linagliptin vs. placebo)|â€¢ Change in glucagon release (AUC0-180 min) during LMT from V2 to V3 during treatment with Empagliflozin (V2 vs. V3)	Profil Institut fÃ¼r Stoffwechselforschung GmbH	Industry	1	0	All	2	30 Years to 80 Years Â (Adult, Older Adult)	23	30	80	Phase 4	4	89	Interventional	1	Allocation: Randomized|Intervention Model: Parallel Assignment|Masking: Triple (Participant, Investigator, Outcomes Assessor)|Primary Purpose: Basic Science			2	3	3	134	0		0	0	2015-03-30	2016-02-24
379	NCT02297620	The Survey of Ipragliflozin Treatment in Elderly type2 Diabetes Patients	STELLA-ELDER	Yes		Completed	4	No Results Available	0	0	Type 2 Diabetes	1	0	1	2		Drug: SuglatÂ®	empagliflozin	E	5	Specify incidence rates of adverse drug reactions associated with a decrease in body fluids and their risk factors|Investigate the occurrence of urinary tract infection|Investigate the occurrence of adverse drug reactions in patients at a high risk (those who have poorly controlled blood sugar levels, concurrent organic abnormalities in the urinary system, advanced diabetic neuropathy, etc).|Inve…	Astellas Pharma Inc	Industry	1	0	All	2	65 Years and older Â (Older Adult)	3	65				8687	Observational	0	Observational Model: Case-Control|Time Perspective: Prospective	0	1							0	0	2014-11-21	2015-10-15
380	NCT03190798	Effects of Canagliflozin on Intravascular Volume and Hemodynamics		Yes		Withdrawn	7	No Results Available	0	1	Type2 Diabetes Mellitus|Cardiovascular Diseases	2	0	2	2	12	Drug: Canagliflozin 300mg|Drug: Placebo	empagliflozin	E	2	Change in Pulmonary capillary wedge pressure (PCWP)	The University of Texas Health Science Center at San Antonio|Janssen Scientific Affairs, LLC	Other|Industry	13	1	All	2	18 Years to 75 Years Â (Adult, Older Adult)	23	18	75	Phase 4	4	0	Interventional	1	Allocation: Randomized|Intervention Model: Parallel Assignment|Masking: Double (Participant, Care Provider)|Primary Purpose: Basic Science			2	3	2	12	0		0	1	2017-06-19	2017-10-12
381	NCT05122741	Modulation of Fibrosis-inducing Pathways in Acute Myocardial Infarction	BETA-MI	No	other	Recruiting	2	No Results Available	0		Myocardial Infarction|Myocardial Fibrosis|Myocardial Remodeling, Ventricular	3	0	3	12	12	0	0	0		Correlation between WNT/B-catenin levels and NTproBNP in patients presenting with acute myocardial infarction|Correlation between WNT/B-catenin levels and and left ventricular ejection fraction in patients presenting with acute myocardial infarction|Correlation between WNT/B-catenin levels and and extent of myocardial necrosis in patients presenting with acute myocardial infarction|Correlation be…	University of Messina|Natasha Irrera|Gianluca Di Bella|Antonio Micari|Roberto Licordari	Other	3	AOU Policlinico G. Martino, Messina, Italy	All	2	Child, Adult, Older Adult	123					100	Observational	0	Observational Model: Cohort|Time Perspective: Prospective	2	1							0		2021-11-17	2022-10-13
382	NCT03665350	Insulin Treatment in Diabetic Older People With Heart Failure.	Insulin-HF	Yes		Terminated	6	No Results Available	0	0	Heart Failure|Diabetes Mellitus, Type 2	2	0	2	6	2	Drug: Insulin	empagliflozin	E	5	Change in blood glucose variability|Number of patients with episodes of hypoglycemia.|Change in body weight.|Change in plasma concentration of a natriuretic peptide|Changes in urinary albumin excretion|Change in New York Heart Association (NYHA) class|All-cause hospitalizations|Hospitalizations for worsening of HF.|All-cause mortality|Number of patients with episodes of ketoacidosis as evaluation…	Mario Negri Institute for Pharmacological Research	Other	3	0	All	2	70 Years to 100 Years Â (Older Adult)	3	70	100	Phase 2	2	10	Interventional	1	Allocation: Randomized|Intervention Model: Parallel Assignment|Masking: Single (Outcomes Assessor)|Primary Purpose: Treatment			2	3	1	4	2		0		2018-09-11	2019-11-18
383	NCT05081219	SNIFF - Combo INI+EMPA Trial		Yes		Recruiting	2	No Results Available	0	0	Mild Cognitive Impairment|Cognitive Impairment|Alzheimer Disease	3	0	3	14	14	Drug: Insulin (HumulinÂ® R U-100)|Drug: Empagliflozin 10 MG|Device: Aptar Pharma CPS Intranasal Delivery Device|Drug: Placebo (Insulin Diluent)|Drug: Placebo (Capsules)	empagliflozin	E	1	Number of Participants with Treatment-related Serious Adverse Events as Assessed by CTCAE v5.0|Change in the Preclinical Alzheimer Cognitive Composite 5 (PACC5) Z-Score|Change in the 14-item Alzheimer's Disease Assessment Scale-Cognitive subscale (ADAS-Cog 14) Score|Change in amyloid Î²-peptide (AÎ²) 40 (AÎ²40) in Cerebrospinal Fluid (CSF)|Change in amyloid Î²-peptide (AÎ²) 42 (AÎ²42) in Cerebros…	Wake Forest University Health Sciences	Other	3	1	All	2	55 Years to 85 Years Â (Adult, Older Adult)	23	55	85	Phase 2	2	60	Interventional	1	Allocation: Randomized|Intervention Model: Parallel Assignment|Masking: Quadruple (Participant, Care Provider, Investigator, Outcomes Assessor)|Primary Purpose: Treatment			2	3	4	1234	2		0		2021-10-18	2022-11-01
384	NCT03030235	Dapagliflozin in PRESERVED Ejection Fraction Heart Failure	PRESERVED-HF	Yes		Completed	4	Has Results	1	1	Chronic Heart Failure With Preserved Systolic Function	1	0	1	6		Drug: Dapagliflozin 10Mg Oral Tablet|Drug: Dapagliflozin matching placebo	empagliflozin	E	2	Effect of Dapagliflozin, as Compared With Placebo, on Heart Failure Related Health Status Using the Kansas City Cardiomyopathy Questionnaire Clinical Summary Summary Score (KCCQ-CS)|Effect of Dapagliflozin, as Compared With Placebo, on Heart Failure Related Health Status Using the Kansas City Cardiomyopathy Questionnaire Overall Summary Score (KCCQ-OS)|Effect of Dapagliflozin, as Compared With Pl…	Saint Luke's Health System	Other	3	1	All	2	19 Years to 119 Years Â (Adult, Older Adult)	23	19	119	Phase 4	4	324	Interventional	1	Allocation: Randomized|Intervention Model: Parallel Assignment|Masking: Quadruple (Participant, Care Provider, Investigator, Outcomes Assessor)|Primary Purpose: Treatment			2	3	4	1234	2	"Study Protocol", https://ClinicalTrials.gov/ProvidedDocs/35/NCT03030235/Prot_000.pdf|"Statistical Analysis Plan", https://ClinicalTrials.gov/ProvidedDocs/35/NCT03030235/SAP_001.pdf	12	1	2017-01-24	2022-10-19
385	NCT02653482	Dapagliflozin Effect on Symptoms and Biomarkers in Patients With Heart Failure	DEFINE-HF	Yes		Completed	4	Has Results	1	1	Chronic Heart Failure With Reduced Systolic Function	1	0	1	6		Drug: Dapagliflozin|Drug: Dapagliflozin matching placebo	dapagliflozin	D	2	Difference in the Average of the 6- and 12-week Mean N-terminal Pro B-type Natriuretic Peptide (NTproBNP).|Percentage of Patients That Achieve a â‰¥ 5-point Increase in Heart Failure Disease Specific Quality of Life (Assessed Using Kansas City Cardiomyopathy Questionnaire Overall Summary Score (KCCQ-OS)) or a â‰¥ 20% Decrease in NTproBNP Over 12 Weeks|Percentage of Patients With a â‰¥ 5-point Inc…	Saint Luke's Health System	Other	3	1	All	2	19 Years to 119 Years Â (Adult, Older Adult)	23	19	119	Phase 4	4	263	Interventional	1	Allocation: Randomized|Intervention Model: Parallel Assignment|Masking: Quadruple (Participant, Care Provider, Investigator, Outcomes Assessor)|Primary Purpose: Treatment			2	3	4	1234	2	"Study Protocol", https://ClinicalTrials.gov/ProvidedDocs/82/NCT02653482/Prot_000.pdf|"Statistical Analysis Plan", https://ClinicalTrials.gov/ProvidedDocs/82/NCT02653482/SAP_001.pdf	12	1	2016-01-12	2022-04-21
386	NCT02324842	Effect of Combined Incretin-Based Therapy Plus Canagliflozin on Glycemic Control and the Compensatory Rise in Hepatic Glucose Production in Type 2 Diabetic Patients		Yes		Completed	4	Has Results	1	1	Type 2 Diabetes Mellitus	1	0	1	2		Drug: Canagliflozin|Drug: Liraglutide	empagliflozin, linagliptin	E	3	HbA1c at 4 Months|Fasting Plasma Glucose (FPG) at 4 Months|Body Mass Index (BMI) at 4 Months	The University of Texas Health Science Center at San Antonio|Janssen Scientific Affairs, LLC	Other|Industry	13	1	All	2	18 Years to 70 Years Â (Adult, Older Adult)	23	18	70	Not Applicable	5	45	Interventional	1	Allocation: Randomized|Intervention Model: Single Group Assignment|Masking: None (Open Label)|Primary Purpose: Treatment			2	1	0	0	2	"Study Protocol and Statistical Analysis Plan", https://ClinicalTrials.gov/ProvidedDocs/42/NCT02324842/Prot_SAP_000.pdf	12	1	2014-12-24	2019-12-18
387	NCT02911792	Effect of Farxiga on Renal Function and Size in Type 2 Diabetic Patients With Hyperfiltration	Hyper	Yes		Active, not recruiting	1	No Results Available	0	0	Diabetes Mellitus, Type 2	1	0	1	2		Drug: Dapagliflozin|Drug: Metformin|Drug: Glipizide 5 MG	dapagliflozin	D	3	GFR (glomerular filtration rate) change after treatment with Dapagliflozin|GFR (glomerular filtration rate) change after treatment with Metformin|GFR (glomerular filtration rate) change after treatment with Dapagliflozin in normofiltering group	The University of Texas Health Science Center at San Antonio|AstraZeneca	Other|Industry	13	1	All	2	30 Years to 70 Years Â (Adult, Older Adult)	23	30	70	Phase 4	4	23	Interventional	1	Allocation: Randomized|Intervention Model: Parallel Assignment|Masking: None (Open Label)|Primary Purpose: Treatment			2	3	0	0	2		0		2016-09-22	2022-10-12
388	NCT03537131	Dapagliflozin During Exercise for the PrevenTion of Hypoglycaemia	DEPTH	Yes		Terminated	6	No Results Available	0	0	Diabetes Mellitus, Type 1	1	0	1	1		Drug: Dapagliflozin 10 MG Oral Tablet	dapagliflozin	D	5	Time to hypoglycaemia during the exercise challenge, before and after dapagliflozin treatment.|Duration of time in hypoglycaemia following the exercise challenge, before and after dapagliflozin treatment.|Concentration of plasma glucose, glucagon and somatostatin-14 at each 10min interval during the exercise challenge.|Concentration of plasma potassium, sodium, calcium and pH at each 10min interv…	University of Oxford|The Leona M. and Harry B. Helmsley Charitable Trust|Oxford Brookes University	Other	3	0	All	2	18 Years to 74 Years Â (Adult, Older Adult)	23	18	74	Phase 2	2	9	Interventional	1	Allocation: Randomized|Intervention Model: Parallel Assignment|Masking: None (Open Label)|Primary Purpose: Prevention			2	3	0	0	1		0		2018-05-25	2022-05-18
389	NCT03932721	EXpanded Combination of Evolocumab Plus Empagliflozin on Diabetes: EXCEED-BHS3 Trial	EXCEED-BHS3	No	other	Unknown status	8	No Results Available	0		Dyslipidemia Associated With Type II Diabetes Mellitus|Diabetes Mellitus, Type 2|Hypertension Arterial	3	0	3	4	2	0x	0	0		Difference in the percentage change in flow mediated dilation (FMD)|Difference in the percentage change in FMD reserve	University of Campinas, Brazil	Other	3	Centro de Pesquisa Clinica - FCM/Unicamp, Campinas, SP, Brazil	All	2	40 Years to 70 Years Â (Adult, Older Adult)	23	40	70	Phase 4	4	110	Interventional	1	Allocation: Randomized|Intervention Model: Parallel Assignment|Masking: Single (Participant)|Primary Purpose: Diagnostic			2	3	1	1	5		0		2019-05-01	2019-05-10
390	NCT03779217	Breast Disease and Cardiovascular Disease		No	procedure	Completed	4	No Results Available	0		Cardiovascular Diseases|Ischemic Heart Disease	2	0	2	12	6	0	0	0		myocardial infarction	University of Campania "Luigi Vanvitelli"	Other	3	Raffaele Marfella, Naples, Italy	Female	0	18 Years and older Â (Adult, Older Adult)	23	18				10000	Observational	0	Observational Model: Cohort|Time Perspective: Prospective	2	1							0		2018-12-19	2022-09-27
391	NCT04534270	Efficacy and Safety of Dapagliflozin in Children With Proteinuria		Yes		Completed	4	No Results Available	0	0	Proteinuria	1	0	1	8		Drug: Dapagliflozin	dapagliflozin	D	5	The change in 24-hr proteinuria after a 4 weeks treatment with dapagliflozin|The change in 24-hr proteinuria after a 12 weeks treatment with dapagliflozin|The change in eGFR after a 12 weeks treatment with dapagliflozin	Children's Hospital of Fudan University	Other	3	0	All	2	6 Years to 18 Years Â (Child, Adult)	12	6	18	Phase 4	4	23	Interventional	1	Allocation: N/A|Intervention Model: Single Group Assignment|Masking: None (Open Label)|Primary Purpose: Treatment			0	1	0	0	2		0		2020-09-01	2022-06-21
392	NCT03899402	Triple Therapy in T1DM		Yes		Recruiting	2	No Results Available	0	0	Type 1 Diabetes Mellitus	1	0	1	1		Drug: Insulin|Drug: Semaglutide|Drug: Dapagliflozin|Drug: Placebo to Dapagliflozin	dapagliflozin, semaglutid, insulin	D	123	Change in HbA1c|Assessment of hyperglycemia level 1|Assessment of hyperglycemia level 2|Assessment of hypoglycemia|Assessment of percent time glucose in range|Fructosamine indices|Weekly fasting glucose indices|Insulin requirement indices|body weight assessment|Blood pressure assessment|Severe hypoglycemia assessment|Severe hyperglycemia assessment|Diabetic ketoacidosis assessment	State University of New York at Buffalo|University of Glasgow|Juvenile Diabetes Research Foundation	Other	3	1	All	2	18 Years to 75 Years Â (Adult, Older Adult)	23	18	75	Phase 2|Phase 3	23	114	Interventional	1	Allocation: Randomized|Intervention Model: Parallel Assignment|Masking: Double (Participant, Investigator)|Primary Purpose: Treatment			2	3	2	13	2	"Study Protocol", https://ClinicalTrials.gov/ProvidedDocs/02/NCT03899402/Prot_000.pdf	1		2019-04-02	2022-09-14
393	NCT02984644	Paradoxical Stimulation of Hepatic Glucose Production With Dapagliflozin	AZ11040	Yes		Completed	4	Has Results	1	1	Type II; Diabetes	1	0	1	2		Drug: Dapagliflozin|Drug: Placebo	dapagliflozin	D	2	Measurement of the Change in Plasma Glucose (mg/dL): Study 1|Change in Plasma Glucose Measurement Using a Glucose Clamp: Study 2|Change in Plasma Glucose Using a Pancreatic Clamp: Study 3|Change in EGP: Study 1|Change in EGP With Glucose Clamp: Study 2|Change in EGP With Pancreatic Clamp: Study 3|Change in Plasma Insulin Concentrations: Study 1|Plasma Insulin Concentrations During Measurement of …	The University of Texas Health Science Center at San Antonio	Other	3	1	All	2	18 Years to 70 Years Â (Adult, Older Adult)	23	18	70	Phase 3	3	30	Interventional	1	Allocation: Randomized|Intervention Model: Parallel Assignment|Masking: Single (Participant)|Primary Purpose: Treatment			2	3	1	1	2	"Study Protocol and Statistical Analysis Plan", https://ClinicalTrials.gov/ProvidedDocs/44/NCT02984644/Prot_SAP_000.pdf	12	1	2016-12-07	2019-12-18
394	NCT02847091	Study of Ipragliflozin in Patients With Type 2 Diabetes Mellitus Receiving Insulin Therapy		Yes		Completed	4	No Results Available	0	0	Type 2 Diabetes Mellitus	1	0	1	2		Drug: Ipragliflozin|Drug: Insulin	ipragliflozin	I	3	Change from baseline in insulin dose|Percent change from baseline in insulin dose|Change from baseline in HbA1c|Change from baseline in fasting plasma glucose|Change from baseline in cholesterol|Change from baseline in glycoalbumin|Change from baseline in leptin|Change from baseline in adiponectin|Change from baseline in glucagon|Change from baseline in C-peptide|Change from baseline in body weig…	Astellas Pharma Inc	Industry	1	0	All	2	20 Years to 74 Years Â (Adult, Older Adult)	23	20	74	Phase 4	4	103	Interventional	1	Allocation: N/A|Intervention Model: Single Group Assignment|Masking: None (Open Label)|Primary Purpose: Treatment			0	1	0	0	2		0	0	2016-07-28	2018-12-07
395	NCT05036317	Empagliflozin for the Treatment of Postprandial Hypoglycemia	EmpHy	Yes		Recruiting	2	No Results Available	0	0	Postprandial Hypoglycemia	1	0	1	3		Drug: Empagliflozin (JardianceÂ®;|Other: Placebo Control Intervention	empagliflozin	E	2	Change in Quality of life (mental health; as assessed by the SF-36 mental health component score; MCS)|Change in Quality of life (physical health; as assessed by the SF-36 mental physical component score; PCS)|Hypoglycemic events defined as glucose values below 3.0 mmol/l|Postprandial Symptoms of hypoglycemia defined as acute onset of typical symptoms according to Edinburgh Hypoglycemia Scale alo…	University Hospital, Basel, Switzerland|Boehringer Ingelheim	Other|Industry	13	0	All	2	18 Years to 75 Years Â (Adult, Older Adult)	23	18	75	Phase 3	3	62	Interventional	1	Allocation: Randomized|Intervention Model: Parallel Assignment|Masking: Double (Participant, Investigator)|Primary Purpose: Treatment			2	3	2	13	2		0		2021-09-05	2022-03-15
396	NCT03804411	Prognostic Predictors of Response to Hypoglycemic Therapy		No	other	Unknown status	8	No Results Available	0		Diabetes Mellitus, Type 2	1	0	1	2		0	0	0		HbA1c|Body mass index|Estimated glomerular filtration rate|HOMA-IR index|Urinary creatinine-adjusted excretion of albumin|Cardiovascular parameters of PAT and IMT|LDL cholesterol|Triglycerides|NT-proBNP|hsCRP|PAT|IMT|LV ejection fraction|LV mass index|GLS by 2D-STE|Molecular-genetic markers of endothelial damage	Federal State Budgetary Institution, V. A. Almazov Federal North-West Medical Research Centre, of the Ministry of Health	Other	3	Alina Babenko, Saint-Petersburg, Russian Federation	All	2	18 Years to 70 Years Â (Adult, Older Adult)	23	18	70	Phase 4	4	800	Interventional	1	Allocation: Randomized|Intervention Model: Parallel Assignment|Masking: Single (Investigator)|Primary Purpose: Basic Science			2	3	1	3	0		0		2019-01-15	2020-02-10
397	NCT02175784	A Study to Assess the Efficacy and Safety of Ipragliflozin in Combination With Insulin in Subjects With Type 2 Diabetes Mellitus		Yes		Completed	4	No Results Available	0	0	Type 2 Diabetes Mellitus	1	0	1	2		Drug: ipragliflozin|Drug: placebo	ipragliflozin	I	2	Change in HbA1C from baseline|Fasting plasma glucose|Leptin concentration|Fructosamine concentration|Adiponectin concentration|Body weight|Waist circumference|Blood glucose values of self monitoring|Safety assessed by the adverse events, vital signs. and laboratory tests	Astellas Pharma Inc	Industry	1	0	All	2	20 Years and older Â (Adult, Older Adult)	23	20		Phase 4	4	262	Interventional	1	Allocation: Randomized|Intervention Model: Parallel Assignment|Masking: Quadruple (Participant, Care Provider, Investigator, Outcomes Assessor)|Primary Purpose: Treatment			2	3	4	1234	2		0	0	2014-06-26	2019-04-25
398	NCT02752113	Effects of Empagliflozin + Linagliptin vs Metformin + Insulin Glargine on Renal and Vascular Changes in Type 2 Diabetes	ELMI	Yes		Completed	4	No Results Available	0	0	Diabetes Mellitus Type 2	1	0	1	2		Drug: Empagliflozin and Linagliptin|Drug: Metformin and Insulin sc	empagliflozin, linagliptin	E	3	Effect of empagliflozin plus linagliptin vs metformin plus insulin glargine on basal NO activity of renal vasculature (response of RPF (renal plasma flow) to L-NMMA (NG-monomethyl-L-arginine) infusion)|Changes in oxidative stress level of renal vasculature (response of RPF to vitamin C infusion)|changes in intraglomerular resistances (Ra and Re) and Pglom|changes in albuminuria (urinary albumin t…	Institut fÃ¼r Pharmakologie und PrÃ¤ventive Medizin|University of Erlangen-NÃ¼rnberg Medical School	Other	3	0	All	2	18 Years to 75 Years Â (Adult, Older Adult)	23	18	75	Phase 3	3	101	Interventional	1	Allocation: Randomized|Intervention Model: Parallel Assignment|Masking: None (Open Label)|Primary Purpose: Treatment			2	3	0	0	2		0		2016-04-26	2019-07-29
399	NCT03006471	Effect of Dapagliflozin on Blood Pressure Variability in Prediabetes and Prehypertension		Yes		Completed	4	Has Results	1	0	PreDiabetes|Prehypertension	2	0	2	3	14	Drug: Dapagliflozin|Drug: Placebo - Cap	dapagliflozin	D	2	24-hours Systolic Blood Pressure at Week 12|24-hours Diastolic Blood Pressure at Week 12|Daytime Systolic Blood Pressure at Week 12|Daytime Diastolic Blood Pressure at Week 12|Nighttime Systolic Blood Pressure at Week 12|Nighttime Diastolic Blood Pressure at Week 12|Systolic Blood Pressure Weighted Standard Deviation at Week 12|Diastolic Blood Pressure Weighted Standard Deviation at Week 12|Coeff…	University of Guadalajara	Other	3	0	All	2	30 Years to 60 Years Â (Adult)	2	30	60	Phase 4	4	30	Interventional	1	Allocation: Randomized|Intervention Model: Parallel Assignment|Masking: Double (Participant, Investigator)|Primary Purpose: Treatment			2	3	2	13	2	"Informed Consent Form", https://ClinicalTrials.gov/ProvidedDocs/71/NCT03006471/ICF_000.pdf|"Study Protocol and Statistical Analysis Plan", https://ClinicalTrials.gov/ProvidedDocs/71/NCT03006471/Prot_SAP_001.pdf	123		2016-12-30	2020-11-09
400	NCT05013502	Empagliflozin in Diuretic Refractory Ascites	DRAin-Em 01	Yes		Recruiting	2	No Results Available	0	0	Liver Cirrhosis|Cirrhosis|Ascites|Ascites Hepatic|Sodium-Glucose Transporter 2 Inhibitors	5	3	2	9	9	Drug: Empagliflozin 10 MG	empagliflozin	E	5	Participant retention rate as a measure of study feasibility|Mean change in abdominal girth from baseline to 12 weeks|Mean change in body weight from baseline to 12 weeks|Mean change in patient reported functional status|Estimated glomerular filtration rate as a measure of kidney function	Stanford University	Other	3	1	All	2	18 Years to 75 Years Â (Adult, Older Adult)	23	18	75	Phase 1	1	12	Interventional	1	Allocation: N/A|Intervention Model: Single Group Assignment|Masking: None (Open Label)|Primary Purpose: Treatment			0	1	0	0	2		0		2021-08-19	2022-10-21
401	NCT04146155	Efficacy and Safety of Liraglutide in Type 2 Diabetes With Lower Extremity Arterial Disease		No	other anti-diabetic medications	Recruiting	2	No Results Available	0		Type 2 Diabetes|Peripheral Vascular Disorder Due to Diabetes Mellitus	2	0	2	2	3	0x	0	0		Initial and absolute claudication distance|Assess the effects on ABI of a six month treatment with Liraglutide compared to control group (standard-of-care treatment).|Assess the effects on endothelial function of a six month treatment with Liraglutide compared to control group (standard-of-care treatment).|Muscle microvascular perfusion by CEU|Assess the effects on the endothelial circulating pro…	Second Affiliated Hospital, School of Medicine, Zhejiang University	Other	3	The Second Affiliated Hospital and Yuying Children's Hospital of Wenzhou Medical University, Wenzhou, Zhejiang, China	All	2	40 Years and older Â (Adult, Older Adult)	23	40		Phase 4	4	200	Interventional	1	Allocation: Randomized|Intervention Model: Parallel Assignment|Masking: Single (Participant)|Primary Purpose: Treatment			2	3	1	1	2		0		2019-10-31	2021-07-07
402	NCT04183868	Effects of empagliFlozin on myocardIal metabOlic Rate of glucosE Estimated Through 18FDG PET (FIORE Study)	FIORE	Yes		Completed	4	No Results Available	0	0	Type 2 Diabetes|Cardiovascular Risk Factor	2	0	2	2	12	Drug: Empagliflozin 10 MG|Drug: Glimepiride 2 mg	empagliflozin	E	3	Change of myocardial metabolic rate of glucose|Change of glycemic parameters|Change of insulin sensitivity|Change of blood pressure|Change of left ventricular systolic and diastolic function|Change of pro-BNP|Change of inflammatory state|Change of cardiovascular biomarkers|Change of heart rate variability|Change of lipid profile	University of Catanzaro	Other	3	0	All	2	45 Years to 75 Years Â (Adult, Older Adult)	23	45	75	Phase 4	4	26	Interventional	1	Allocation: Randomized|Intervention Model: Crossover Assignment|Masking: Single (Participant)|Primary Purpose: Prevention			2	2	1	1	1		0		2019-12-03	2022-01-13
403	NCT05174052	Dapagliflozin in Patients With Atrial Fibrillation (DAPA-AF)		Yes		Not yet recruiting	0	No Results Available	0	0	Diabete Mellitus|Atrial Fibrillation	2	0	2	2	12	Drug: Dapagliflozin 10Mg Tab|Drug: Placebo	dapagliflozin	D	2	The effect of Dapagliflozin on change in burden of atrial fibrillation|Effect of Dapagliflozin on change in AF Effect on Quality of Life Survey	University of Oklahoma	Other	3	1	All	2	18 Years to 85 Years Â (Adult, Older Adult)	23	18	85	Phase 3	3	28	Interventional	1	Allocation: Randomized|Intervention Model: Parallel Assignment|Masking: Quadruple (Participant, Care Provider, Investigator, Outcomes Assessor)|Primary Purpose: Treatment			2	3	4	1234	2		0		2021-12-30	2022-05-26
404	NCT05090358	Preventing High Blood Sugar in People Being Treated for Metastatic Breast Cancer		Yes		Recruiting	2	No Results Available	0	0	Breast Cancer|Breast Cancer Stage IV|Metastatic Breast Cancer	3	0	3	10	10	Dietary Supplement: Ketogenic Diet|Dietary Supplement: Low Carbohydrate Diet|Drug: Alpelisib|Drug: Fulvestrant|Drug: Canagliflozin	canagliflozin	C	4	Hyperglycemia-free rate for participants	Memorial Sloan Kettering Cancer Center	Other	3	1	All	2	18 Years and older Â (Adult, Older Adult)	23	18		Phase 2	2	106	Interventional	1	Allocation: Randomized|Intervention Model: Parallel Assignment|Masking: None (Open Label)|Primary Purpose: Treatment			2	3	0	0	2		0		2021-10-22	2022-09-16
405	NCT02973477	Dapagliflozin and Measures of Cardiovascular Autonomic Function in Patients With Type 2 Diabetes (T2D)		Yes		Completed	4	Has Results	1	1	Type2 Diabetes|Cardiovascular Diseases	2	0	2	2	12	Drug: Dapagliflozin|Drug: Glimepiride	dapagliflozin	D	3	Changes in Measure of Heart Rate Variability Using Dapagliflozin vs Active Comparator Glimepiride.|Changes in Measures of Heart Rate Variability (HRV) Using Dapagliflozin vs Active Comparator Glimepiride.|Changes in Measures of Cardiac Autonomic Reflex Testing (CARTs)|Change in B-type Natriuretic Peptide With Each Intervention as a Measure of Left Ventricular Function	University of Michigan|AstraZeneca	Other|Industry	13	1	All	2	18 Years and older Â (Adult, Older Adult)	23	18		Phase 4	4	45	Interventional	1	Allocation: Randomized|Intervention Model: Crossover Assignment|Masking: Single (Investigator)|Primary Purpose: Treatment			2	2	1	3	2	"Study Protocol and Statistical Analysis Plan", https://ClinicalTrials.gov/ProvidedDocs/77/NCT02973477/Prot_SAP_000.pdf	12	1	2016-11-25	2020-10-22
406	NCT04531397	Efficacy and Safety of Dapagliflozin in Children With Proteinuric Chronic Kidney Disease		Yes		Withdrawn	7	No Results Available	0	0	Proteinuria|Chronic Kidney Diseases	2	0	2	8	8	Drug: ACEI treatment|Drug: Dapagliflozin+ACEI treatment	dapagliflozin	D	2	The change in 24 hour proteinuria|The change in albumin from baseline to week 24|The change in eGFR (estimated glomerular filtration rate) from baseline to week 24|The change blood pressure from baseline to week 24|The change in body weight from baseline to week 24|The number of hypoglycemia episodes during the treatment	Children's Hospital of Fudan University	Other	3	0	All	2	6 Years to 18 Years Â (Child, Adult)	12	6	18	Phase 4	4	0	Interventional	1	Allocation: Randomized|Intervention Model: Parallel Assignment|Masking: None (Open Label)|Primary Purpose: Treatment			2	3	0	0	2		0		2020-08-28	2020-12-29
407	NCT04446026	A Randomized, Placebo-controlled Clinical Trial of Teneligliptin as Quadruple Oral Combination Therapy for Type 2 DM After Failure of an Oral Triple Anti-diabetic Regimen		No	other anti-diabetic medications	Completed	4	No Results Available	0		Type 2 Diabetes Mellitus	1	0	1	2		0x	0	0		Hb1Ac|HbA1c|Percentage of patients who reached target blood glucose (6.5% or 7% as HbA1c)|Fasting glucose	Yonsei University	Other	3	Yonsei Severance Hospital, Seoul, Korea, Republic of	All	2	19 Years to 80 Years Â (Adult, Older Adult)	23	19	80	Phase 4	4	100	Interventional	1	Allocation: Randomized|Intervention Model: Parallel Assignment|Masking: Double (Participant, Investigator)|Primary Purpose: Treatment			2	3	2	13	2		0		2020-06-24	2021-06-09
408	NCT05182359	Pragmatic Impact of Proteomic Risk Stratification in Diabetes Mellitus	PORTRAIT-DM	No	other	Recruiting	2	No Results Available	0		Type 2 Diabetes	1	0	1	2		0	0	0		The relation of prescription rates of cardioprotective medications (SGLT2i or GLP1 RA) to CVD-T2D test risk assessment in the Informed group vs. Uninformed group.|Survey of healthcare providers on the impact of SomaLogic's CVD-T2D calculator on patient care, medication prescription, and risk perception.	University Hospitals Cleveland Medical Center|SomaLogic, Inc.	Other|Industry	13	University Hospitals, Cleveland, Ohio, United States	All	2	40 Years to 89 Years Â (Adult, Older Adult)	23	40	89	Not Applicable	5	600	Interventional	1	Allocation: Randomized|Intervention Model: Parallel Assignment|Masking: None (Open Label)|Primary Purpose: Other			2	3	0		3	"Study Protocol and Statistical Analysis Plan", https://ClinicalTrials.gov/ProvidedDocs/59/NCT05182359/Prot_SAP_000.pdf	12		2022-01-10	2022-04-15
409	NCT01439854	Study of Dapagliflozin on Mitochondrial Dysfunction and Impaired Insulin Signaling/Action	DAPA MITO	Yes		Completed	4	Has Results	1	1	Insulin Sensitivity|Multiple Mitochondrial Dysfunctions Syndrome	2	0	2	3	14	Drug: Dapagliflozin|Drug: Placebo	dapagliflozin	D	2	Change in Insulin Sensitivity|Change in Mitochondrial Function	The University of Texas Health Science Center at San Antonio|National Institute of Diabetes and Digestive and Kidney Diseases (NIDDK)	Other|NIH	23	1	All	2	18 Years to 70 Years Â (Adult, Older Adult)	23	18	70	Not Applicable	5	18	Interventional	1	Allocation: Randomized|Intervention Model: Parallel Assignment|Masking: Double (Participant, Investigator)|Primary Purpose: Basic Science			2	3	2	13	0	"Study Protocol and Statistical Analysis Plan", https://ClinicalTrials.gov/ProvidedDocs/54/NCT01439854/Prot_SAP_000.pdf	12	1	2011-09-23	2019-10-29
410	NCT03426956	Glucose Absorption and Gut Hormone Secretion After Gastric Bypass		Yes		Unknown status	8	No Results Available	0	0	Overweight	1	0	1	13		Dietary Supplement: Glucose|Dietary Supplement: Glucose + Canagliflozin	canagliflozin	C	4	Difference in GLP-1 secretion (evaluated by iAUC).|Difference in glucose responses between the two test days.|Difference in insulin responses between the two test days.|Difference in C-peptide responses between the two test days.|Difference in Gastric Inhibitory Peptide (GIP) responses (evaluated by iAUC) between the two test days.|Difference in peptide YY (PYY) responses (evaluated by iAUC) betw…	Hvidovre University Hospital	Other	3	0	All	2	18 Years to 75 Years Â (Adult, Older Adult)	23	18	75	Not Applicable	5	10	Interventional	1	Allocation: Randomized|Intervention Model: Crossover Assignment|Masking: Single (Participant)|Primary Purpose: Basic Science			2	2	1	1	0		0		2018-02-08	2018-02-09
411	NCT02211742	Dapagliflozin in Type 1 Diabetes	DapaT1DM	Yes		Unknown status	8	No Results Available	0	0	Fasting Glucose|Glucose Excursion|Glycemic Control	3	2	1	3		Drug: Dapagliflozin	dapagliflozin	D	5	fasting glucose homeostasis|postprandial glucose homeostasis	Medical University Innsbruck|Medical University of Graz|University of Bern	Other	3	0	Male	1	18 Years to 60 Years Â (Adult)	2	18	60	Phase 4	4	12	Interventional	1	Allocation: Randomized|Intervention Model: Crossover Assignment|Masking: Quadruple (Participant, Care Provider, Investigator, Outcomes Assessor)|Primary Purpose: Treatment			2	2	4	1234	2		0	0	2014-08-07	2015-04-08
412	NCT03565458	Gemigliptin, Dapagliflozin, Empagliflozin DDI Study		Yes		Unknown status	8	No Results Available	0	0	Type 2 Diabetes Mellitus	1	0	1	2		Drug: Gemigliptin|Drug: Dapagliflozin|Drug: Empagliflozin	gemigliptin, empagliflozin/dapagliflozin	ED	13	Area under the plasma concentration versus time curve (AUC) of gemigliptin, dapagliflozin, empagliflozin|Peak Plasma Concentration (Cmax) of gemigliptin, dapagliflozin, empagliflozin|tss,max of gemigliptin, dapagliflozin, empagliflozin|minimum blood plasma concentration of gemigliptin, dapagliflozin, empagliflozin|Area under the plasma concentration versus time curve (AUC) of gemigliptin metaboli…	LG Chem	Industry	1	0	Male	1	19 Years to 55 Years Â (Adult)	2	19	55	Phase 1	1	48	Interventional	1	Allocation: Randomized|Intervention Model: Crossover Assignment|Masking: None (Open Label)|Primary Purpose: Treatment			2	2	0	0	2		0		2018-06-21	2018-06-21
413	NCT04923295	The Effect of Dapagliflozin on Ultrafiltration Among Peritoneal Dialysis Patients		Yes		Completed	4	No Results Available	0	0	Peritoneal Dialysis Complication|Ultrafiltration Failure	2	1	1	8		Drug: Dapagliflozin 10Mg Tab	dapagliflozin	D	5	Change from Baseline in the Mean Peritoneal Fluid Glucose ratio (D4/D0) after 4 Weeks of Treatment with 10 mg of Dapagliflozin|Change from Baseline in the Mean Ultrafiltration Volume after 4 Weeks of Treatment with 10 mg of Dapagliflozin|Change from Baseline in the Mean 4 Hour Peritoneal Fluid to Plasma Creatinine (D/P) after 4 Weeks of Treatment with 10 mg of Dapagliflozin|Change in Peritoneal F…	An-Najah National University	Other	3	0	All	2	18 Years and older Â (Adult, Older Adult)	23	18		Not Applicable	5	20	Interventional	1	Allocation: N/A|Intervention Model: Single Group Assignment|Masking: None (Open Label)|Primary Purpose: Treatment			0	1	0	0	2		0		2021-06-11	2022-10-14
414	NCT05275608	Effects of VLCKD in Metabolic Syndrome	KETO-MI	No	behavioral test	Recruiting	2	No Results Available	0		Diabetes Mellitus, Type 2|Non-alcoholic Fatty Liver Disease|Obesity|Metabolic Syndrome	4	0	4	2	9	0	0	0		Change in weight|Change in body circumferences|Change in metabolic control|Change in Metabolic control|Change in kidney profile|Change in liver profile|Change in uric acid|Change in blood pressure|Change in body composition|Change in muscolar functionality|Change in hormones|Change in blood ketones|Change in basal metabolic rate|Change in urine ketones|Change in urine nitrogen excretion|Change in…	Azienda Ospedaliero Universitaria Maggiore della Carita|Laboratoire THERASCIENCE	Other	3	: Italy Pediatric Endocrine Service of AOU Maggiore della CaritÃ of Novara; SCDU of Pediatrics, Department of Health Sciences, University of Eastern Piedmont, Novara, Italy	All	2	25 Years to 65 Years Â (Adult, Older Adult)	23	25	65	Not Applicable	5	40	Interventional	1	Allocation: Randomized|Intervention Model: Parallel Assignment|Masking: None (Open Label)|Primary Purpose: Treatment			2	3	0		2		0		2022-03-11	2022-04-11
415	NCT03798054	Evaluation of Insulin Glargine/Lixisenatide Fixed Ratio Combination in Patients With Type 2 Diabetes Insufficiently Controlled With Oral Antidiabetic Drug(s)	Lixilan-O-AP	No	other anti-diabetic medications	Completed	4	No Results Available	0		Type 2 Diabetes Mellitus	1	0	1	2		0x	0	0		Change in HbA1c|Change in postprandial plasma glucose (PPG)|Change in fasting plasma glucose (FPG)|Change in self-monitored plasma glucose (SMPG) profile|Patients with HbA1c <7.0%|Patients with HbA1c â‰¤ 6.5%|Change in body weight|Patients with HbA1c <7.0% with no body weight gain|Patients with HbA1c <7.0% with no body weight gain and no documented symptomatic hypoglycemia|Confirmed hypoglycemia|…	Sanofi	Industry	1	Investigational Site Number 1560001, Beijing, China|Investigational Site Number 1560006, Beijing, China|Investigational Site Number 1560049, Beijing, China|Investigational Site Number 1560039, Cangzhou, China|Investigational Site Number 1560009, Changchun, China|Investigational Site Number 1560027, Changchun, China|Investigational Site Number 1560016, Changsha, China|Investigational Site Number 1…	All	2	18 Years and older Â (Adult, Older Adult)	23	18		Phase 3	3	878	Interventional	1	Allocation: Randomized|Intervention Model: Parallel Assignment|Masking: None (Open Label)|Primary Purpose: Treatment			2	3	0		2		0		2019-01-09	2022-07-19
416	NCT03118336	Impact of Empaglifozine on Cardiac Ectopic Fat	EMPACEF	Yes		Completed	4	No Results Available	0	0	Type 2 Diabetes	1	0	1	2		Drug: Empagliflozin 10Mg Tab	empagliflozin	E	5	cardiac morphology|epicardial adipose tissue volume|myocardial triglyceride|hepatic triglyceride content|myocardial PCr/ATP ratio	Assistance Publique Hopitaux De Marseille	Other	3	0	All	2	18 Years and older Â (Adult, Older Adult)	23	18		Phase 3	3	56	Interventional	1	Allocation: Randomized|Intervention Model: Parallel Assignment|Masking: Double (Participant, Investigator)|Primary Purpose: Treatment			2	3	2	13	2		0		2017-04-18	2020-02-17
417	NCT04626323	Randomized Study Comparing Metabolic Surgery With Intensive Medical Therapy to Treat Diabetic Kidney Disease	OBESE-DKD	No	procedure	Recruiting	2	No Results Available	0		Diabetes Mellitus, Type 2|Kidney Disease, Chronic|Kidney Injury	3	0	3	2	8	0	0	0		Mean differenceGlomerular filtration rate (GFR)|Change in twenty-four hour urinary albumin/protein excretion|Improvements in micro- or macroalbuminuria|Change in CKD stage and CKD prognostic risk|Change in GFR, eGFR and 24 hr creatinine clearance|Proportion of participants with â‰¥30%, â‰¥40%, and â‰¥50% reduction in GFR measurements|Decline in eGFR, sustained low eGFR, kidney transplantation, ma…	Hospital AlemÃ£o Oswaldo Cruz	Other	3	Centro especializado em Obesidade e Diabetes do Hospital AlemÃ£o Oswaldo Cruz, Sao Paulo, SÃ£o Paulo, Brazil	All	2	30 Years to 70 Years Â (Adult, Older Adult)	23	30	70	Phase 2	2	60	Interventional	1	Allocation: Randomized|Intervention Model: Parallel Assignment|Masking: None (Open Label)|Primary Purpose: Treatment			2	3	0		2		0		2020-11-12	2021-05-28
418	NCT04667143	Dual Add-on Therapy in Type 2 Diabetes Poorly Controlled With Metformin Monotherapy		Yes		Not yet recruiting	0	No Results Available	0	0	Diabetes Mellitus, Type II	1	0	1	2		Drug: Retagliptin, Henagliflozein, metformin XR	henagliflozin/vildagliptin/metformin	H	5	Mean change from baseline in HbA1c at Week 24	Jiangsu HengRui Medicine Co., Ltd.	Industry	1	0	All	2	18 Years to 75 Years Â (Adult, Older Adult)	23	18	75	Phase 3	3	760	Interventional	1	Allocation: Randomized|Intervention Model: Parallel Assignment|Masking: Quadruple (Participant, Care Provider, Investigator, Outcomes Assessor)|Primary Purpose: Treatment			2	3	4	1234	2		0		2020-12-14	2020-12-14
419	NCT05217654	Trial to Investigate the Effect of Dapagliflozin on Ischemia Reperfusion Induced Endothelial Dysfunction		Yes		Recruiting	2	No Results Available	0	0	Reperfusion Injury|Vascular Complications	2	1	1	12		Drug: Dapagliflozin 10mg|Drug: Placebo	dapagliflozin	D	2	Acetylcholine - Area under the curve forearm blood flow measurement	Medical University of Vienna	Other	3	0	Male	1	18 Years to 40 Years Â (Adult)	2	18	40	Phase 1	1	32	Interventional	1	Allocation: Randomized|Intervention Model: Parallel Assignment|Masking: Triple (Participant, Investigator, Outcomes Assessor)|Primary Purpose: Basic Science			2	3	3	134	0		0		2022-02-01	2022-02-16
420	NCT04234867	Study to Explore the Effect of Dapagliflozin and Stress in Adolescent and Adult Subjects With Type 1 Diabetes (T1D)	Dapa-Stress	Yes		Recruiting	2	No Results Available	0	0	Type 1 Diabetes|Diabetic Ketoacidosis	2	0	2	1	3	Drug: Dapagliflozin|Drug: Placebo oral tablet|Other: Stress|Other: Placebo Stress	dapagliflozin	D	124	time to development of DKA|time to decrease of ph level	Kinderkrankenhaus auf der Bult	Other	3	0	All	2	18 Years to 45 Years Â (Adult)	2	18	45	Phase 1	1	16	Interventional	1	Allocation: Randomized|Intervention Model: Crossover Assignment|Masking: Triple (Participant, Care Provider, Investigator)|Primary Purpose: Treatment			2	2	3	123	2		0		2020-01-21	2022-08-05
421	NCT03678727	Effects of Exercise on VLDL-TG Metabolism		No		Completed	4	No Results Available	0		NAFLD - Nonalcoholic Fatty Liver Disease|NASH - Nonalcoholic Steatohepatitis	2	0	2	9	9	0	0	0		Effects of exercise on VLDL-TG metabolism in individuals with NAFL or NASH|Compare the acute effects of exercise in individuals with NAFL or NASH	University of Aarhus	Other	3	Arhus University Hospital Department of Endocrinology and Internal Medicine, Skejby, Aarhus N, Denmark	Male	1	40 Years to 70 Years Â (Adult, Older Adult)	23	40	70			19	Observational	0	Observational Model: Cohort|Time Perspective: Prospective	2	1							0		2018-09-20	2022-05-24
422	NCT05505994	The Efficacy and Safety of DWP16001 in Combination With Metformin in T2DM Patients Inadequately Controlled on Metformin		Yes		Not yet recruiting	0	No Results Available	0	0	Diabetes Mellitus|Diabetes Mellitus, Type 2|Glucose Metabolism Disorders|Metabolic Disease|Endocrine System Diseases	5	1	4	2	3	Drug: DWP16001|Drug: Dapagliflozin|Drug: DWP16001 Placebo|Drug: Dapagliflozin Placebo	enavogliflozin	En	12	Change from baseline in HbA1c	Daewoong Pharmaceutical Co. LTD.	Industry	1	0	All	2	18 Years to 80 Years Â (Adult, Older Adult)	23	18	80	Phase 3	3	298	Interventional	1	Allocation: Randomized|Intervention Model: Parallel Assignment|Masking: Quadruple (Participant, Care Provider, Investigator, Outcomes Assessor)|Primary Purpose: Treatment			2	3	4	1234	2		0		2022-08-18	2022-08-26
423	NCT04514458	Pragmatic Trial of Messaging to Providers About Treatment of Heart Failure	PROMPT-HF	No	other	Active, not recruiting	1	No Results Available	0		Heart Failure With Reduced Ejection Fraction	1	0	1	6		0	0	0		Proportion of patients with HFrEF with an increase in prescribed HFrEF therapy|Percentage of patient on beta blockers|Percentage of patient on ACE inhibitors|Percentage of patient on ARBs|Percentage of patient on ARNIs|Percentage of patient on MRAs|Percentage of patient on SGLT2 inhibitors|Rate of one-year all-cause mortality|Rate of 30-day hospital admission|Rate of 30-day all-cause emergency de…	Yale University|AstraZeneca	Other|Industry	13	Yale New Haven Health System selected outpatient clinics, New Haven, Connecticut, United States	All	2	18 Years and older Â (Adult, Older Adult)	23	18		Not Applicable	5	1310	Interventional	1	Allocation: Randomized|Intervention Model: Parallel Assignment|Masking: Triple (Participant, Investigator, Outcomes Assessor)|Primary Purpose: Supportive Care			2	3	3	134	7		0		2020-08-17	2022-08-12
424	NCT02479399	Specified Drug Use Results Survey of Ipragliflozin Treatment in type2 Diabetes Patients	STELLALONGTERM	Yes		Completed	4	No Results Available	0	0	Type 2 Diabetes	1	0	1	2		Drug: ipragliflozin	ipragliflozin	I	5	Incidence of cardiovascular adverse events|Incidence of malignant tumor|Safety developed by adverse events and laboratory tests	Astellas Pharma Inc	Industry	1	0	All	2	Child, Adult, Older Adult	123					11412	Observational	0	Observational Model: Case-Control|Time Perspective: Prospective	0	1							0		2015-06-24	2018-12-04
425	NCT04931030	Low Carbohydrate Diet in Diabetic Kidney Disease		No	behavioral test	Completed	4	No Results Available	0		Type 2 Diabetes Mellitus|Diabetic Kidney Disease|Obesity	3	0	3	2	8	0	0	0		Change from baseline serum Creatinine at 12 weeks|Change from baseline urine microalbuminuria at 12 weeks|Change from baseline HbA1c at 12 weeks|Change from baseline fasting plasma glucose at 12 weeks|Change from baseline lipid levels at 12 weeks|Change from baseline weight at 12 weeks|Change from baseline hip circumference (HC) at 12 weeks|Change from baseline waist circumference (WC) at 12 week…	Universiti Teknologi Mara|International Medical University	Other	3	Universiti Teknologi MARA, Petaling Jaya, Selangor, Malaysia	All	2	40 Years to 75 Years Â (Adult, Older Adult)	23	40	75	Not Applicable	5	30	Interventional	1	Allocation: Randomized|Intervention Model: Parallel Assignment|Masking: None (Open Label)|Primary Purpose: Treatment			2	3	0		2	"Study Protocol, Statistical Analysis Plan, and Informed Consent Form", https://ClinicalTrials.gov/ProvidedDocs/30/NCT04931030/Prot_SAP_ICF_000.pdf	123		2021-06-18	2021-06-18
426	NCT02378805	European Alport Therapy Registry - European Initiative Towards Delaying Renal Failure in Alport Syndrome		Yes		Recruiting	2	No Results Available	0	0	Alport Syndrome|Hereditary Kidney Disease|Pediatric Kidney Disease|Thin Basement Membrane Disease|Familial Benign Hematuria	5	0	5	8	8	Drug: ACE-inhibitor|Drug: AT1-inhibitor|Drug: HMG-Coenzyme inhibitor (statin)|Drug: Spironolactone|Drug: Paricalcitol|Drug: SGLT2 inhibitor	non-specified SGLT2i	SGLT2	4	end stage renal disease|life-expectancy|proteinuria after initiation of ACE-inhibitor-therapy|proportion of patients with a clinical diagnosis of hypertension|proportion of patients experiencing side effects from ACE-inhibitors	University Hospital Goettingen|Society for Pediatric Nephrology (Germany)|Deutsche Gesellschaft fÃ¼r Nephrologie|Alport Selbsthilfe e.V.|Association pour l'Information et la Recherche sur les Maladies RÃ©nales GÃ©nÃ©tiques (AIRG)|KfH Foundation Preventive Medicine	Other	3	0	All	2	Child, Adult, Older Adult	123					500	Observational	0	Observational Model: Cohort|Time Perspective: Cross-Sectional	2	0							0	0	2015-03-04	2022-05-24
427	NCT04128995	Surgical or Medical Treatment	ST2OMP	No	procedure	Recruiting	2	No Results Available	0		Diabetes Mellitus, Type 2|Pediatric Obesity|Bariatric Surgery Candidate	3	1	2	2	13	0	0	0		Glycemic Control|Glycemic Variability|Beta Cell Function|Alpha cell function|Incretin Response|Fatty Liver Disease|Dyslipidemia|Hypertension|Diabetic Kidney Disease	Children's Hospital Medical Center, Cincinnati|Children's Hospital Colorado	Other	3	Children's Hospital Colorado, Aurora, Colorado, United States|Lurie Children's Hospital, Chicago, Illinois, United States|Cincinnati Childrens, Cincinnati, Ohio, United States	All	2	13 Years to 19 Years Â (Child, Adult)	12	13	19	Phase 4	4	90	Interventional	1	Allocation: Non-Randomized|Intervention Model: Parallel Assignment|Masking: None (Open Label)|Primary Purpose: Treatment			1	3	0		2		0		2019-10-16	2022-07-05
428	NCT05182658	Empagliflozin in Hypertrophic Cardiomyopathy	EMPA-REPAIR	Yes		Not yet recruiting	0	No Results Available	0	0	Hypertrophic Cardiomyopathy|Heart Failure	2	0	2	7	6	Drug: Empagliflozin 10 MG|Drug: Placebo	empagliflozin	E	2	Primary Outcome: Change in peak VO2 measured in the cardiopulmonary exercise testing|Secondary outcome: Change in peak VO2 measured in the cardiopulmonary exercise testing in patients with reduced left ventricular ejection fraction (EF <50%)	Institute of Cardiology, Warsaw, Poland|Medical University of Bialystok|University of Eastern Finland|Amsterdam UMC, location VUmc	Other	3	0	All	2	18 Years to 70 Years Â (Adult, Older Adult)	23	18	70	Phase 3	3	250	Interventional	1	Allocation: Randomized|Intervention Model: Parallel Assignment|Masking: Triple (Participant, Care Provider, Investigator)|Primary Purpose: Treatment			2	3	3	123	2		0		2022-01-10	2022-04-12
429	NCT04707352	Impact on Atrial Remodeling of Dapaglifozin in Patients With Heart Failure .	MODA	Yes		Recruiting	2	No Results Available	0	0	Heart Failure	1	0	1	6		Drug: Dapagliflozin	dapagliflozin	D	5	Change in LAVI from baseline to 6 months.|Change in LAVI-min (minimal left atrial volume index)|Change in LAEF (left atrial ejection)|Change in LAFI (left atrial functional index)|Change in LA reservoir, conduit and pump volumes, emptying fractions and strain rates|Change in Left ventricular end-systolic volume index (LVESVi)|Change in left ventricular mass index (LVMI) Change in ventricular end-…	Fundacion para la Formacion e Investigacion Sanitarias de la Region de Murcia|Spanish Society of Cardiology	Other	3	0	All	2	18 Years and older Â (Adult, Older Adult)	23	18		Phase 3	3	162	Interventional	1	Allocation: N/A|Intervention Model: Single Group Assignment|Masking: None (Open Label)|Primary Purpose: Treatment			0	1	0	0	2		0		2021-01-13	2021-02-12
430	NCT05035459	B-lines-guided Heart Failure Management in Heart Failure Patients	IMP-OUTCOME	No	diagnostic test	Recruiting	2	No Results Available	0		Lung Ultrasound|Heart Failure	2	1	1	6		0	0	0		The primary outcome consisted of readmission for worsening heart failure, or death during follow-up.|Change the Duke Activity Status Index (DASI) score|Change in NT-proBNP|Change in 6-minute walk distance values (6MWD)|Change in arrythmia	Xiangtan Central Hospital	Other	3	Xiangtan Central Hospital, Xiangtan, Hunan, China	All	2	18 Years and older Â (Adult, Older Adult)	23	18				320	Observational	0	Observational Model: Cohort|Time Perspective: Prospective	2	1							0		2021-09-05	2022-04-22
431	NCT04573478	Atrasentan in Patients With IgA Nephropathy	ALIGN	No	other	Recruiting	2	No Results Available	0		IgA Nephropathy|Immunoglobulin A Nephropathy	2	0	2	8	8	0x	0	0		Change in proteinuria|Change in eGFR|Percent of subjects meeting the first composite endpoint|Percent of subjects meeting the second composite endpoint	Chinook Therapeutics U.S., Inc.|Chinook Therapeutics, Inc.	Industry	1	University of Alabama at Birmingham, Birmingham, Alabama, United States|Nephrology Consultants, LLC, Huntsville, Alabama, United States|Comprehensive Research Institute, Alhambra, California, United States|Kidney Disease Medical Group, Glendale, California, United States|Shreenath Clinical Services, Long Beach, California, United States|Academic Medical Research Institute, Los Angeles, California…	All	2	18 Years and older Â (Adult, Older Adult)	23	18		Phase 3	3	380	Interventional	1	Allocation: Randomized|Intervention Model: Parallel Assignment|Masking: Double (Participant, Investigator)|Primary Purpose: Treatment			2	3	2	13	2		0		2020-10-05	2022-08-19
432	NCT05268081	Specialist Conferences Between General Practitioners and Endocrinologists	STAR	No	other	Recruiting	2	No Results Available	0		Diabetes Mellitus, Type 2	1	0	1	2		0	0	0		Ischemic heart disease and/or stroke treated with GLP1-RA and SGLT2 inhibitor|Micro/macro-albuminuria treated with ACE-inhibitor or AT2|LDL>2.5 mmol/L treated with Statins|Questionnaire for the assessment of general practitioners' confidence in managing type-2 diabetes in general|Questionnaire for the assessment of general practitioners' skills in managing type-2 diabetes in general|Questionnaire…	University of Aarhus|Aarhus University Hospital|Region MidtJylland Denmark	Other	3	Steno Diabetes Center Aarhus, Aarhus N, Danmark, Denmark	All	2	18 Years and older Â (Adult, Older Adult)	23	18		Not Applicable	5	30	Interventional	1	Allocation: Randomized|Intervention Model: Parallel Assignment|Masking: Single (Outcomes Assessor)|Primary Purpose: Treatment			2	3	1	4	2		0		2022-03-07	2022-03-07
433	NCT04573764	Acute Effects of Oral Ketone Ester on Cardiac Function in Patients With COVID-19	KetoCOVID	No	other	Completed	4	No Results Available	0		COVID-19	1	0	1	14		0	0	0		Left Ventricular ejection fraction|Global longitudinal strain|Cardiac output|Peripheral blood oxygen saturation|Venous blood oxygen saturation|Urine creatinine clearance	Steno Diabetes Center Copenhagen	Other	3	Bispebjerg Hospital, Copenhagen, Please Select, Denmark	All	2	18 Years and older Â (Adult, Older Adult)	23	18		Not Applicable	5	12	Interventional	1	Allocation: Randomized|Intervention Model: Crossover Assignment|Masking: Triple (Participant, Care Provider, Investigator)|Primary Purpose: Treatment			2	2	3	123	2		0		2020-10-05	2022-06-01
434	NCT02346175	Pharmacodynamics, Pharmacokinetics, Safety and Tolerability of SHR3824 in Type 2 Diabetes Mellitus Patients		Yes		Completed	4	No Results Available	0	0	Type 2 Diabetes Mellitus	1	0	1	2		Drug: SHR3824|Drug: Placebo	henagliflozin	H	2	Plasma pharmacokinetic parameters of SHR3824|Urine glucose concentration of SHR3824|Plasma glucose concentration of SHR3824|The number and type of adverse events reported	Jiangsu HengRui Medicine Co., Ltd.	Industry	1	0	All	2	18 Years to 65 Years Â (Adult, Older Adult)	23	18	65	Phase 1	1	30	Interventional	1	Allocation: Randomized|Intervention Model: Parallel Assignment|Masking: Quadruple (Participant, Care Provider, Investigator, Outcomes Assessor)|Primary Purpose: Treatment			2	3	4	1234	2		0	0	2015-01-26	2015-02-03
435	NCT02616666	A Pragmatic Randomized Trial to Evaluate the Comparative Effectiveness Between Dapagliflozin and Standard of Care in Type 2 Diabetes Patients	DECIDE	Yes		Active, not recruiting	1	No Results Available	0	0	Type 2 Diabetes Mellitus	1	0	1	2		Drug: Dapagliflozin|Drug: Standard of Care	dapagliflozin	D	3	Proportion of patients achieving clinical success as measured by a 4-item composite endpoint.|HbA1c success (HbA1c reduction vs. baseline â‰¥ 0.5%) at the clinical evaluation that occurs closest to 52 weeks of follow-up and separately, closest to 104 weeks of follow-up (in both cases, allowing a window of 12 weeks).|Weight loss success (weight vs. baseline â‰¥ 2 Kg) at the clinical evaluation tha…	University of Liverpool|AstraZeneca|Clinical Practice Research Datalink	Other|Industry	13	0	All	2	18 Years to 75 Years Â (Adult, Older Adult)	23	18	75	Phase 4	4	632	Interventional	1	Allocation: Randomized|Intervention Model: Parallel Assignment|Masking: None (Open Label)|Primary Purpose: Treatment			2	3	0	0	2		0		2015-11-30	2022-05-18
436	NCT03710460	Effect of Dapagliflozin/Metformin XR vs Monotherapies on Anthropometric Indicators in Obesity		Yes		Recruiting	2	No Results Available	0	0	Obesity	1	0	1	13		Drug: Dapagliflozin|Drug: Dapagliflozin plus Metformin XR|Drug: Metformin XR	dapagliflozin	D	13	Body Weight|Body Mass Index|Adiposity percentage|Visceral adiposity|Lean mass|Fat mass|Waist circumference|Waist-hip ratio|Interleukin 10 levels IL-10|Adiponectin levels.|C-reactive protein levels|Leptin levels|TNF-Î± levels|Total cholesterol|HDL cholesterol|LDL cholesterol|Triglycerides levels|Fasting glucose levels|Creatinine levels|Uric acid levels|Systolic blood pressure|Diastolic blood press…	University of Guadalajara	Other	3	0	All	2	31 Years to 60 Years Â (Adult)	2	31	60	Phase 4	4	33	Interventional	1	Allocation: Randomized|Intervention Model: Parallel Assignment|Masking: Double (Participant, Investigator)|Primary Purpose: Treatment			2	3	2	13	2		0		2018-10-18	2022-06-03
437	NCT02109978	RetroMASTER - Retrospective Cohort MRC ABPI STratification and Extreme Response Mechanism in Diabetes	RetroMASTER	No		Completed	4	No Results Available	0		Diabetes	1	0	1	2		0	0	0		Response to diabetes therapy and rate of diabetes progression|Collection of samples for analysis of potential biomarkers	Royal Devon and Exeter NHS Foundation Trust|University of Exeter|University of Oxford|Oxford University Hospitals NHS Trust|University of Dundee|NHS Tayside	Other	3	University of Exeter, Exeter, Devon, United Kingdom|University of Oxford, Oxford, Oxfordshire, United Kingdom|University of Dundee, Dundee, United Kingdom	All	2	18 Years to 90 Years Â (Adult, Older Adult)	23	18	90			562	Observational	0	Observational Model: Cohort|Time Perspective: Retrospective	2	2							0		2014-04-10	2018-06-21
438	NCT04138251	Safety, Efficacy Evaluation of Empagliflozin Administration for Neutropenia in Glycogenosis Type 1b and G6PC3 Deficiency	GLYCO-1B	Yes		Unknown status	8	No Results Available	0	0	Glycogen Storage Disease Type I|Glucose 6 Phosphatase Deficiency	2	1	1	4		Drug: Empagliflozin	empagliflozin	E	5	Empaglifozin safety (blood test-glycemia): measured by absence of hypoglycaemia due to gliflozin treatment|Empaglifozin Efficacy (blood test-hemogram)|Empaglifozin Clinical efficacy (questionnaire)|Empaglifozin Biological efficacy on blood 1,5-anhydroglucitol level (blood test-LCMS)|Empaglifozin Biological efficacy on 1,5-anhydroglucitol-6-phosphate levels in neutrophils (blood test-LCMS)|Empagli…	Cliniques universitaires Saint-Luc- UniversitÃ© Catholique de Louvain	Other	3	0	All	2	1 Year to 18 Years Â (Child, Adult)	12	1	18	Phase 2	2	5	Interventional	1	Allocation: N/A|Intervention Model: Single Group Assignment|Masking: None (Open Label)|Primary Purpose: Treatment			0	1	0	0	2		0		2019-10-24	2019-10-28
439	NCT02221284	Alogliptin Tablets Specified Drug-use Survey "Type 2 Diabetic Patients Receiving Combination Therapy With a Hypoglycemic Agent (e.g., Insulin Preparations or Rapid-acting Insulin Secretagogues)"		No	other anti-diabetic medications	Completed	4	Has Results	1		Type 2 Diabetes Mellitus	1	0	1	2		0x	0	0		Percentage of Participants Who Had One or More Adverse Reactions|Change From Baseline in Glycosylated Hemoglobin (HbA1c)|Number of Participants Achieving Specified HbA1c Level (< 7.0% and <6.0%)|Change From Baseline in Laboratory Test Values (Fasting Blood Glucose Level)|Change From Baseline in Laboratory Test Values (Fasting Insulin Level)|Change From Baseline in Laboratory Test Values (Homeosta…	Takeda	Industry	1	Osaka, Japan|Tokyo, Japan	All	2	Child, Adult, Older Adult	123					964	Observational	0	Observational Model: Cohort|Time Perspective: Prospective	2	1						"Study Protocol", https://ClinicalTrials.gov/ProvidedDocs/84/NCT02221284/Prot_000.pdf|"Statistical Analysis Plan", https://ClinicalTrials.gov/ProvidedDocs/84/NCT02221284/SAP_001.pdf	12		2014-08-20	2019-11-06
440	NCT04438213	Ertugliflozin in Chronic Heart Failure		Yes		Recruiting	2	No Results Available	0	0	Heart Failure	1	0	1	6		Drug: Ertugliflozin|Drug: Metolazone|Drug: Placebo	ertugliflozin	Er	24	Natriuretic effect of adjuvant to loop diuretic therapy|Change from baseline to day 7 of total body water by add-on to loop diuretic therapy (Chronic)|Change from baseline to 6 weeks total body water by add-on to loop diuretic therapy (Chronic)	Yale University|Merck Sharp & Dohme LLC	Other|Industry	13	1	All	2	18 Years and older Â (Adult, Older Adult)	23	18		Phase 2	2	90	Interventional	1	Allocation: Randomized|Intervention Model: Parallel Assignment|Masking: Double (Participant, Investigator)|Primary Purpose: Treatment			2	3	2	13	2		0		2020-06-18	2022-05-17
441	NCT05284344	The Impact of Glucotoxicity on Gastric Emptying in Chinese Patients With Newly Diagnosed Type 2 Diabetes		No	other anti-diabetic medications	Active, not recruiting	1	No Results Available	0		Type 2 Diabetes	1	0	1	2		multiple antidiabetic	0	0		Change in Gastric-half emptying time of the 75 g glucose drink|Gastric-half emptying time of the 75 g glucose drink|The mean blood glucose level|The mean amplitude of glycemic excursion|The percentage of blood glucose levels within the target range|Serum insulin concentrations|Serum C-peptide concentrations|Serum total GLP-1 concentrations|Serum total GIP concentrations|Serum bile acid concentrat…	University of Adelaide|The First Affiliated Hospital with Nanjing Medical University	Other	3	Nanjing First Hospital, Nanjing, Jiangsu, China	All	2	18 Years to 80 Years Â (Adult, Older Adult)	23	18	80			100	Observational	0	Observational Model: Cohort|Time Perspective: Prospective	2	1							0		2022-03-17	2022-03-17
442	NCT02981069	Effect of Chronic Exenatide Therapy on Beta Cell Function and Insulin Sensitivity in T2DM		Yes		Active, not recruiting	1	No Results Available	0	0	Diabetes Mellitus, Type 2	1	0	1	2		Drug: Dapagliflozin|Drug: Exenatide|Drug: Placebo	dapagliflozin	D	23	Change in Endogenous Glucose Production (EGP) for Dapagliflozin only|Change in EGP for Dapagliflozin plus exenatide (Byetta)|Change in EGP for Dapagliflozin plus exenatide (Bydureon)|Change in EGP for Exenatide (Byetta) vs dapagliflozin/exenatide|Change in EGP for dapagliflozin vs placebo|Change in EGP for exenatide (byetta) vs placebo|Change in EGP for dapagliflozin/exenatide vs placebo	The University of Texas Health Science Center at San Antonio|AstraZeneca	Other|Industry	13	1	All	2	18 Years to 70 Years Â (Adult, Older Adult)	23	18	70	Phase 4	4	88	Interventional	1	Allocation: Randomized|Intervention Model: Parallel Assignment|Masking: None (Open Label)|Primary Purpose: Treatment			2	3	0	0	2		0		2016-12-02	2022-09-16
443	NCT03741972	Metabolic and Hemodynamic Effects of the Inhibitors of Type 2 Sodium Glucose Co-transporters (ISGLT2) in Diabetic Patients With Heart Failure	GLUCOSUR-IC	Yes		Completed	4	No Results Available	0	0	Heart Failure	1	0	1	6		Drug: iSGTL2	empagliflozin or dapagliflozin	ED	5	Change in cardiac biomarkers|Change in quality of life: EuroQol-5D questionnaire (EuroQol five dimension questionnaire)|Improvement of pulmonary congestion|Improve in the 6-minute walk	Germans Trias i Pujol Hospital	Other	3	0	All	2	18 Years and older Â (Adult, Older Adult)	23	18				100	Observational	0	Observational Model: Cohort|Time Perspective: Prospective	2	1							0		2018-11-15	2022-10-14
444	NCT03074630	Dapagliflozin and Cholesterol Metabolism in Type 2 Diabetes (DM2)	DICE	Yes		Completed	4	Has Results	1	0	Diabetes Mellitus, Type 2|Hypercholesterolemia	2	0	2	2	4	Drug: Dapagliflozin|Drug: Rosuvastatin	dapagliflozin	D	4	Change in Plasma LDL Cholesterol|Change in Plasma HDL Cholesterol|Change in Total Cholesterol|Change in Plasma Triglycerides|Change in Plasma FFA|Change in Cholesterol Fluxes|Change in Triglyceride Fluxes|Change in Peripheral Insulin Sensitivity|Liver Fat MRI Spectrum|Fecal Microbiome Composition|Bile Salt Excretion|Urinary Glucose Excretion|Urinary Sodium Excretion	Amsterdam UMC, location VUmc|Academisch Medisch Centrum - Universiteit van Amsterdam (AMC-UvA)	Other	3	0	All	2	18 Years to 75 Years Â (Adult, Older Adult)	23	18	75	Phase 4	4	12	Interventional	1	Allocation: N/A|Intervention Model: Single Group Assignment|Masking: None (Open Label)|Primary Purpose: Basic Science			0	1	0	0	0	"Study Protocol and Statistical Analysis Plan", https://ClinicalTrials.gov/ProvidedDocs/30/NCT03074630/Prot_SAP_000.pdf	12		2017-03-09	2020-08-04
445	NCT03078101	EMPRA (EMPagliflozin and RAs in Kidney Disease)	EMPRA	Yes		Completed	4	No Results Available	0	0	Diabetic Kidney Disease|Diabetes Mellitus, Type 2|Chronic Kidney Disease stage3|Chronic Kidney Disease stage4	4	0	4	8	2	Drug: Empagliflozin 10 MG [Jardiance]|Drug: Placebo Oral Tablet	empagliflozin	E	2	The difference of Ang 1-7 increase from baseline between a 3-month treatment with empagliflozin on top of ACEi treatment compared to ACEi treatment alone|Mean quantitative changes of baseline multiple RAS effector angiotensin levels after 3 months of empagaliflozin treatment|Mean changes of baseline Ang II levels after 3 months of empagaliflozin treatment|Mean changes of baseline specific protein…	Medical University of Vienna|Attoquant Diagnostics	Other	3	0	All	2	18 Years and older Â (Adult, Older Adult)	23	18		Phase 2	2	51	Interventional	1	Allocation: Randomized|Intervention Model: Parallel Assignment|Masking: Triple (Participant, Investigator, Outcomes Assessor)|Primary Purpose: Treatment			2	3	3	134	2		0		2017-03-13	2019-08-08
[truncated: 805 more rows]
[truncated: 12 more columns]
